# Supplementary material for: Genome-Wide Scan and Test of Candidate Genes in the Snail Biomphalaria glabrata Reveal New Locus Influencing Resistance to Schistosoma mansoni
Source: PLoS Negl Trop Dis. 2015 Sep 15;9(9):e0004077. doi: 10.1371/journal.pntd.0004077 (PMC4570800; doi:10.1371/journal.pntd.0004077)
Supplement: S1 Table — (XLS) [file pntd.0004077.s001.xls]

## Sheet: Sheet1
S1 Table. Primers for loci assessed in this study.
Locus	Primer Name	Orientation	Use	Sequence	Estimated Melt Temp.	Annealing Temp. Used	Product Length	Scaffold	Position on Scaffold
sod1	Sod1F	forward	Sanger sequencing	AACATTGTGGCTGGTGATGA	54.8 ºC	56 ºC	495	LGUN_random_Scaffold10	616k
sod1	Sod1R	reverse	Sanger sequencing	TAAGCGAGGTCCAGCATTTC	55.0 ºC	56 ºC
sod1	Sod1_hrmAF	forward	high resolution melt - allele A	CATGACAGGACTGTGTTAGCTG	55.5 ºC	53 ºC	100	LGUN_random_Scaffold10	616k
sod1	Sod1_hrmAR	reverse	high resolution melt - allele A	CAAAATAAACAAAATTAGCAAACTCAA	50.4 ºC	53 ºC
sod1	Sod1_hrmBF	forward	high resolution melt - allele B	CCTGTGCCTACTTTTAATTACTGTATC	53.7 ºC	53 ºC	69	LGUN_random_Scaffold10	615k
sod1	Sod1_hrmBR	reverse	high resolution melt - allele B	TGCCTCCTAAACATGATCCTAC	54.0 ºC	53 ºC
sod1	Sod1_hrmCF	forward	high resolution melt - allele C	GTGGCTGGTGATGATGGTGT	57.7 ºC	53 ºC	93	LGUN_random_Scaffold10	616k
sod1	Sod1_hrmCR	reverse	high resolution melt - allele C	CACTAAGCTGCGACCAATGA	55.2 ºC	53 ºC
RADres1	RADres1F	forward	Sanger sequencing	CCTGGGATAGTTATTCTCATTAGATTCTCATGCTGCTC	61.5 ºC	56 ºC	268	LG24_random_Scaffold115	333k
RADres1	RADres1R	reverse	Sanger sequencing	CATACCCGAATGAATACACAAGACAAGGCG	60.8 ºC	56 ºC
RADres1	RADres1_hrmF	forward	high resolution melt	CTTAACTGAAACTTAATTCATGTTTCC	51.3 ºC	53 ºC	81	LG24_random_Scaffold115	333k
RADres1	RADres1_hrmF	reverse	high resolution melt	CATAGTCTTAATCTCTGAGCAGACATG	54.9 ºC	53 ºC
RADres2	RADres2_indelF	forward	agarose electrophoresis	TATTTCCACACCCCTGGTTC	54.6 ºC	58 ºC	492	LG24_random_Scaffold332	88k
RADres2	RADres2_indelR	reverse	agarose electrophoresis	TCACCCCTCAAGGAGAGTTC	56.0 ºC	58 ºC
RADres2	RADres2F	forward	Sanger sequencing	TGCTCATTTGCCTTAACTCAT	52.4 ºC	56 ºC	499	LG24_random_Scaffold332	89k
RADres2	RADres2R	reverse	Sanger sequencing	TCCAATGAGTCTGCTGCCTA	55.8 ºC	56 ºC
bmplys	bmplysF	forward	Sanger sequencing	TGAGACTGCTGTGGGATTGA	56.0 ºC	56 ºC	383	LGUN_random_Scaffold10	1097k
bmplys	bmplysR	reverse	Sanger sequencing	TGCACGAAAAGAAGCATGAG	53.7 ºC	56 ºC
aif	Aif1F	forward	Sanger sequencing	GTCAAGCTAAGACCCACCTG	55.3 ºC	58 ºC	1093	LGUN_random_Scaffold1380	52k
aif	Aif1R	reverse	Sanger sequencing	TTGCCGAGTCCTTCAAACAGA	56.6 ºC	58 ºC
aif	Aif2F	forward	Sanger sequencing	AAGGCATGTCAGTGGTTTGC	56.3 ºC	58 ºC	434	LGUN_random_Scaffold1380	52k
aif	Aif2R	reverse	Sanger sequencing	CCTGGGATAGATGGATAAAAGGRC	55.8 ºC	58 ºC
infPhox	infPhox1F	forward	Sanger sequencing	TGACACCTTCCCCATTGAAG	54.8 ºC	58 ºC	1443	LGUN_random_Scaffold174	320k
infPhox	infPhox1R	reverse	Sanger sequencing	CTAAGACATCTTCACACCGAGAAATT	55.0 ºC	58 ºC
infPhox	infPhox2F	forward	Sanger sequencing	TTAGAGAAAATTGCTTCAATCAC	49.5 ºC	56 ºC	1218	LGUN_random_Scaffold174	320k
infPhox	infPhox2R	reverse	Sanger sequencing	CTAAATCTTCCGGTTCTACTTC	50.5 ºC	56 ºC
prx1	Prx1F	forward	Sanger sequencing	ATCCCACTTCTTGCTGACAAAA	54.9 ºC	58 ºC	698	LGUN_random_Scaffold838	78k
prx1	Prx1R	reverse	Sanger sequencing	AAGCCTGTACAAGGCGAAGA	56.5 ºC	58 ºC
grc	Sc1_1732F	forward	Sanger sequencing	TCATTGAACACTGGCGTTTATC	53.5 ºC	56 ºC	612	LGUN_random_Scaffold1	1732k
grc	Sc1_1732R	reverse	Sanger sequencing	GCTCTGTAGACAGCGTTGTAGC	57.7 ºC	56 ºC
