# Supplementary material for: Genome-Wide Scan and Test of Candidate Genes in the Snail Biomphalaria glabrata Reveal New Locus Influencing Resistance to Schistosoma mansoni
Source: PLoS Negl Trop Dis. 2015 Sep 15;9(9):e0004077. doi: 10.1371/journal.pntd.0004077 (PMC4570800; doi:10.1371/journal.pntd.0004077)
Supplement: S2 Table — (XLS) [file pntd.0004077.s002.xls]

## Sheet: Sheet1
S2 Table. Polymorphisms used to distinguish alleles
Locus	Forward primer	Reverse primer	Allele	Indel	SNP_1	SNP_2	SNP_3	SNP_4	SNP_5	SNP_6	SNP_7	SNP_8	SNP_9	SNP_10	SNP_11
sod1	Sod1F	Sod1R	A		A	A	T	GA	T	G	C
sod1	Sod1F	Sod1R	B		A	A	C	GA	T	G	T
sod1	Sod1F	Sod1R	C		T	C	T	AT	T	G	T
sod1	Sod1F	Sod1R	D		T	C	T	AT	A	T	T
RADres1	RADres1F	RADres1R	E		T
RADres1	RADres1F	RADres1R	F		C
RADres2	RADres2_indelF	RADres2_indelR	G	mid
RADres2	RADres2_indelF	RADres2_indelR	H	shortest
RADres2	RADres2_indelF	RADres2_indelR	I	longest
bmplys	bmplysF	bmplysR	J	shorter
bmplys	bmplysF	bmplysR	K	longer
aif	Aif2F	Aif2R	L		AG	A	T	C	C	T	A	T	A	C	A-
aif	Aif2F	Aif2R	M		AG	A	G	C	T	G	A	T	T	A	AA
aif	Aif2F	Aif2R	N		GT	C	A	T	C	T	A	G	A	C	--
aif	Aif2F	Aif2R	O		AG	A	G	C	C	T	T	G	A	C	--
infPhox	infPhox1F	infPhox1R	P		G	T	T	G	TTT
infPhox	infPhox1F	infPhox1R	Q		G	A	A	T	---
infPhox	infPhox1F	infPhox1R	R		A	T	A	G	---
infPhox	infPhox1F	infPhox1R	S		G	T	A	G	---
prx1	Prx1F	Prx1R	T		G	A	C	A
prx1	Prx1F	Prx1R	U		A	T	C	G
prx1	Prx1F	Prx1R	V		G	T	T	A
grc	Sc1_1732F	Sc1_1732R	W		C	C	G	A	C	GGG	C
grc	Sc1_1732F	Sc1_1732R	X		T	T	A	G	G	---	C
grc	Sc1_1732F	Sc1_1732R	Y		T	T	A	G	G	---	A
