# Supplementary material for: Genome-Wide Scan and Test of Candidate Genes in the Snail Biomphalaria glabrata Reveal New Locus Influencing Resistance to Schistosoma mansoni
Source: PLoS Negl Trop Dis. 2015 Sep 15;9(9):e0004077. doi: 10.1371/journal.pntd.0004077 (PMC4570800; doi:10.1371/journal.pntd.0004077)
Supplement: S3 Table — (XLS) [file pntd.0004077.s003.xls]

## Sheet: Genotypes_per_Snail
S3 Table. Phenotypes and genotypes for 439 outbred snails.
Sample_ID	Infected	sod1_A	sod1_B	sod1_C	sod1_D	RADres1_E	RADres1_F	RADres2_G	RADres2_H	RADres2_I	bmplys_J	bmplys_K	aif_L	aif_M	aif_N	aif_O	infPhox_P	infPhox_Q	infPhox_R	infPhox_S	prx1_T	prx1_U	prx1_V	grc_W	grc_X	grc_Y
1-1	1	0	1	1	0	2	0	2	0	0	1	1	2	0	0	0	2	0	0	0	2	0	0	1	0	1
1-2	1	2	0	0	0	1	1	2	0	0	1	1	0	2	0	0	2	0	0	0	2	0	0	0	1	1
1-3	1	0	1	1	0	0	2	1	1	0	1	1	0	0	2	0	2	0	0	0	1	1	0	1	0	1
1-4	1	1	0	1	0	1	1	1	0	1	2	0	1	0	0	1	1	1	0	0	1	1	0	1	1	0
1-5	1	1	0	1	0	2	0	2	0	0	2	0	2	0	0	0	2	0	0	0	1	1	0	1	0	1
1-6	1	0	1	1	0	1	1	0	1	1	1	1	0	1	0	1	2	0	0	0	0	2	0	1	0	1
1-7	1	1	0	1	0	1	1	1	1	0	1	1	1	1	0	0	2	0	0	0	1	1	0	1	0	1
1-8	1	2	0	0	0	2	0	2	0	0	2	0	1	1	0	0	2	0	0	0	2	0	0	0	0	2
1-9	1	2	0	0	0	2	0	2	0	0	2	0	2	0	0	0	1	0	1	0	1	1	0	0	2	0
1-10	1	1	1	0	0	1	1	1	1	0	0	2	1	1	0	0	1	1	0	0	2	0	0	0	0	2
1-11	0	0	2	0	0	1	1	1	0	1	0	2	2	0	0	0	1	1	0	0	1	1	0	0	1	1
1-12	0	0	2	0	0	2	0	2	0	0	0	2	2	0	0	0	2	0	0	0	2	0	0	0	2	0
1-13	0	1	1	0	0	2	0	2	0	0	1	1	0	2	0	0	2	0	0	0	0	2	0	2	0	0
1-14	0	0	2	0	0	1	1	2	0	0	0	2	1	1	0	0	2	0	0	0	1	1	0	0	1	1
1-15	0	1	0	1	0	2	0	2	0	0	2	0	2	0	0	0	1	1	0	0	2	0	0	1	0	1
1-16	0	2	0	0	0	2	0	2	0	0	2	0	2	0	0	0	2	0	0	0	1	0	1	2	0	0
1-17	0	0	2	0	0	2	0	2	0	0	0	2	2	0	0	0	2	0	0	0	1	1	0	1	1	0
1-18	0	2	0	0	0	1	1	1	1	0	2	0	1	1	0	0	1	1	0	0	1	1	0	2	0	0
1-19	0	2	0	0	0	2	0	2	0	0	2	0	2	0	0	0	1	0	1	0	2	0	0	1	0	1
1-20	0	2	0	0	0	1	1	1	1	0	2	0	2	0	0	0	2	0	0	0	2	0	0	1	0	1
1-21	0	2	0	0	0	1	1	1	0	1	1	1	1	1	0	0	1	1	0	0	1	1	0	0	1	1
1-22	0	2	0	0	0	2	0	2	0	0	2	0	0	0	2	0	1	1	0	0	1	1	0	0	0	2
1-23	0	2	0	0	0	2	0	2	0	0	2	0	0	2	0	0	1	1	0	0	2	0	0	0	1	1
1-24	0	0	2	0	0	1	1	2	0	0	0	2	2	0	0	0	2	0	0	0	1	1	0	0	1	1
2-1	1	2	0	0	0	2	0	2	0	0	2	0	1	1	0	0	2	0	0	0	2	0	0	1	1	0
2-2	1	2	0	0	0	1	1	1	1	0	2	0	1	1	0	0	0	1	1	0	1	1	0	0	1	1
2-3	1	1	1	0	0	2	0	2	0	0	1	1	2	0	0	0	2	0	0	0	0	2	0	0	1	1
2-4	1	2	0	0	0	1	1	1	1	0	2	0	2	0	0	0	1	0	1	0	0	2	0	0	1	1
2-5	1	2	0	0	0	1	1	1	0	1	1	1	1	1	0	0	2	0	0	0	2	0	0	0	2	0
2-6	1	2	0	0	0	1	1	1	0	1	2	0	2	0	0	0	2	0	0	0	2	0	0	1	0	1
2-7	1	2	0	0	0	0	2	0	1	1	2	0	0	2	0	0	1	0	1	0	1	1	0	1	0	1
2-8	1	1	1	0	0	1	1	1	0	1	1	1	2	0	0	0	1	1	0	0	1	1	0	1	1	0
2-9	1	1	0	0	1	1	1	1	0	1	NA	NA	2	0	0	0	0	2	0	0	2	0	0	1	0	1
2-10	1	2	0	0	0	1	1	1	0	1	2	0	1	1	0	0	2	0	0	0	2	0	0	0	1	1
2-11	0	1	0	1	0	2	0	2	0	0	2	0	1	1	0	0	1	1	0	0	2	0	0	1	1	0
2-12	0	0	2	0	0	2	0	2	0	0	0	2	2	0	0	0	1	1	0	0	0	2	0	1	0	1
2-13	0	0	2	0	0	2	0	2	0	0	0	2	2	0	0	0	1	1	0	0	1	0	1	2	0	0
2-14	0	1	1	0	0	2	0	2	0	0	1	1	1	1	0	0	1	1	0	0	2	0	0	0	0	2
2-15	0	1	1	0	0	1	1	2	0	0	1	1	2	0	0	0	1	0	1	0	2	0	0	1	0	1
2-16	0	0	1	1	0	2	0	2	0	0	1	1	2	0	0	0	2	0	0	0	0	2	0	2	0	0
2-17	0	1	0	1	0	2	0	2	0	0	2	0	2	0	0	0	0	2	0	0	2	0	0	2	0	0
2-18	0	1	1	0	0	2	0	2	0	0	1	1	2	0	0	0	2	0	0	0	2	0	0	1	1	0
2-19	0	0	0	2	0	2	0	2	0	0	2	0	0	2	0	0	1	1	0	0	2	0	0	1	1	0
2-20	0	0	0	1	1	2	0	2	0	0	NA	NA	2	0	0	0	1	1	0	0	0	2	0	0	1	1
2-21	0	0	1	1	0	2	0	2	0	0	1	1	1	1	0	0	1	1	0	0	1	1	0	2	0	0
2-22	0	1	0	0	1	2	0	2	0	0	NA	NA	1	1	0	0	0	1	1	0	2	0	0	0	1	1
2-23	0	1	1	0	0	1	1	1	1	0	1	1	2	0	0	0	1	1	0	0	1	1	0	0	0	2
2-24	0	2	0	0	0	2	0	2	0	0	2	0	0	1	0	1	2	0	0	0	1	1	0	1	0	1
3-1	1	2	0	0	0	0	2	0	1	1	2	0	0	2	0	0	1	0	1	0	1	1	0	1	1	0
3-2	1	1	0	1	0	1	1	1	1	0	2	0	1	1	0	0	2	0	0	0	1	1	0	1	1	0
3-3	1	2	0	0	0	2	0	2	0	0	2	0	2	0	0	0	2	0	0	0	0	2	0	0	0	2
3-4	1	0	0	2	0	2	0	2	0	0	2	0	2	0	0	0	2	0	0	0	2	0	0	2	0	0
3-5	1	1	1	0	0	2	0	2	0	0	1	1	0	2	0	0	1	1	0	0	1	1	0	1	0	1
3-6	1	1	0	1	0	2	0	2	0	0	2	0	1	1	0	0	2	0	0	0	2	0	0	1	0	1
3-7	1	0	1	1	0	0	2	0	2	0	1	1	1	1	0	0	1	0	1	0	2	0	0	0	2	0
3-8	1	1	1	0	0	1	1	1	1	0	NA	NA	2	0	0	0	1	1	0	0	2	0	0	1	1	0
3-9	0	0	2	0	0	2	0	2	0	0	0	2	1	1	0	0	1	1	0	0	2	0	0	2	0	0
3-10	0	0	0	1	1	1	1	1	0	1	NA	NA	2	0	0	0	2	0	0	0	1	1	0	0	2	0
3-11	0	0	1	1	0	1	1	1	1	0	1	1	2	0	0	0	2	0	0	0	0	2	0	0	1	1
3-12	0	0	0	2	0	1	1	1	1	0	2	0	1	1	0	0	1	1	0	0	0	2	0	1	1	0
3-13	0	1	1	0	0	0	2	0	2	0	0	2	0	2	0	0	2	0	0	0	1	1	0	1	1	0
3-14	0	1	1	0	0	1	1	0	1	1	1	1	0	2	0	0	2	0	0	0	0	2	0	1	0	1
3-15	0	1	1	0	0	2	0	2	0	0	1	1	2	0	0	0	0	2	0	0	1	1	0	1	1	0
3-16	0	0	2	0	0	1	1	1	0	1	0	2	1	1	0	0	1	0	1	0	2	0	0	2	0	0
3-17	0	0	1	1	0	2	0	2	0	0	1	1	2	0	0	0	2	0	0	0	1	1	0	0	1	1
3-18	0	1	0	1	0	2	0	2	0	0	2	0	2	0	0	0	2	0	0	0	1	1	0	1	1	0
3-19	0	1	0	1	0	1	1	1	1	0	2	0	2	0	0	0	2	0	0	0	0	2	0	0	2	0
3-20	0	1	1	0	0	2	0	2	0	0	NA	NA	0	2	0	0	1	1	0	0	1	0	1	0	2	0
3-21	0	1	1	0	0	2	0	2	0	0	1	1	1	1	0	0	1	1	0	0	1	1	0	0	1	1
3-22	0	1	1	0	0	1	1	1	0	1	1	1	1	1	0	0	2	0	0	0	2	0	0	2	0	0
3-23	0	2	0	0	0	1	1	1	1	0	1	1	0	2	0	0	1	1	0	0	2	0	0	0	1	1
3-24	0	1	1	0	0	2	0	2	0	0	1	1	2	0	0	0	1	1	0	0	2	0	0	1	1	0
4-1	1	1	0	1	0	2	0	2	0	0	2	0	2	0	0	0	2	0	0	0	1	0	1	1	0	1
4-3	1	2	0	0	0	1	1	1	1	0	2	0	2	0	0	0	2	0	0	0	1	1	0	1	1	0
4-4	1	1	0	1	0	0	2	0	0	2	2	0	1	1	0	0	2	0	0	0	2	0	0	0	1	1
4-5	1	0	0	2	0	2	0	2	0	0	2	0	2	0	0	0	2	0	0	0	1	1	0	2	0	0
4-6	1	0	1	1	0	2	0	2	0	0	1	1	2	0	0	0	2	0	0	0	1	1	0	0	0	2
4-7	1	0	1	1	0	2	0	2	0	0	1	1	2	0	0	0	2	0	0	0	0	2	0	1	0	1
4-8	1	1	0	1	0	2	0	2	0	0	2	0	2	0	0	0	1	1	0	0	0	1	1	0	1	1
4-9	1	0	1	1	0	2	0	2	0	0	1	1	2	0	0	0	2	0	0	0	1	0	1	2	0	0
4-10	1	0	1	1	0	1	1	1	1	0	1	1	1	1	0	0	2	0	0	0	2	0	0	2	0	0
4-11	0	1	1	0	0	2	0	2	0	0	1	1	1	1	0	0	2	0	0	0	2	0	0	0	2	0
4-12	0	1	0	0	1	0	2	0	1	1	NA	NA	2	0	0	0	1	0	0	1	1	1	0	0	1	1
4-13	0	0	2	0	0	1	1	1	0	1	0	2	1	0	1	0	2	0	0	0	2	0	0	0	2	0
4-14	0	0	2	0	0	1	1	1	1	0	0	2	1	1	0	0	2	0	0	0	0	2	0	2	0	0
4-15	0	1	0	1	0	1	1	1	1	0	2	0	1	1	0	0	2	0	0	0	0	2	0	0	1	1
4-16	0	1	1	0	0	1	1	1	1	0	1	1	2	0	0	0	1	1	0	0	1	1	0	1	1	0
4-17	0	0	0	2	0	2	0	2	0	0	2	0	2	0	0	0	2	0	0	0	0	2	0	0	1	1
4-18	0	0	2	0	0	1	1	1	1	0	0	2	2	0	0	0	2	0	0	0	2	0	0	0	0	2
4-19	0	1	1	0	0	1	1	2	0	0	1	1	2	0	0	0	2	0	0	0	1	1	0	1	1	0
4-20	0	1	1	0	0	2	0	2	0	0	1	1	2	0	0	0	0	2	0	0	0	2	0	0	0	2
4-21	0	0	0	2	0	2	0	2	0	0	2	0	2	0	0	0	1	1	0	0	0	2	0	1	1	0
4-22	0	0	1	1	0	2	0	2	0	0	1	1	2	0	0	0	1	1	0	0	1	1	0	0	2	0
4-23	0	1	1	0	0	2	0	2	0	0	NA	NA	0	2	0	0	1	1	0	0	1	1	0	1	1	0
4-24	0	1	1	0	0	2	0	1	0	1	1	1	2	0	0	0	1	1	0	0	1	1	0	1	1	0
5-1	1	0	0	2	0	2	0	1	0	1	2	0	0	2	0	0	2	0	0	0	2	0	0	1	1	0
5-2	1	1	0	1	0	1	1	1	1	0	2	0	2	0	0	0	2	0	0	0	2	0	0	0	1	1
5-3	1	2	0	0	0	2	0	2	0	0	2	0	1	1	0	0	2	0	0	0	1	0	1	1	0	1
5-4	1	2	0	0	0	0	2	1	1	0	2	0	2	0	0	0	1	1	0	0	1	1	0	1	1	0
5-5	1	2	0	0	0	1	1	1	1	0	2	0	0	0	2	0	0	2	0	0	2	0	0	0	1	1
5-6	1	0	2	0	0	1	1	1	0	1	0	2	2	0	0	0	1	0	1	0	2	0	0	1	0	1
5-7	1	2	0	0	0	2	0	2	0	0	2	0	2	0	0	0	0	2	0	0	1	1	0	2	0	0
5-8	1	1	1	0	0	1	1	1	0	1	1	1	0	0	2	0	2	0	0	0	0	1	1	0	1	1
5-9	1	1	1	0	0	1	1	1	0	1	1	1	2	0	0	0	1	1	0	0	1	1	0	1	1	0
5-10	0	2	0	0	0	0	2	0	2	0	NA	NA	0	0	0	2	2	0	0	0	1	1	0	1	0	1
5-11	0	1	1	0	0	1	1	2	0	0	1	1	2	0	0	0	1	1	0	0	2	0	0	1	1	0
5-12	0	1	1	0	0	2	0	2	0	0	NA	NA	0	2	0	0	2	0	0	0	0	2	0	2	0	0
5-13	0	2	0	0	0	1	1	1	1	0	2	0	2	0	0	0	1	1	0	0	1	1	0	1	1	0
5-14	0	0	2	0	0	1	1	2	0	0	0	2	2	0	0	0	1	0	1	0	2	0	0	2	0	0
5-15	0	2	0	0	0	2	0	2	0	0	2	0	2	0	0	0	1	1	0	0	1	1	0	1	0	1
5-16	0	1	1	0	0	2	0	2	0	0	1	1	2	0	0	0	1	0	0	1	1	0	1	1	0	1
5-17	0	1	1	0	0	2	0	2	0	0	1	1	1	1	0	0	1	1	0	0	1	1	0	0	1	1
5-18	0	1	1	0	0	2	0	2	0	0	1	1	1	1	0	0	0	1	1	0	2	0	0	1	1	0
5-19	0	1	1	0	0	1	1	1	0	1	1	1	0	1	0	1	2	0	0	0	1	1	0	1	0	1
5-20	0	1	0	0	1	1	1	1	1	0	2	0	1	1	0	0	1	1	0	0	2	0	0	0	1	1
5-21	0	1	1	0	0	2	0	2	0	0	NA	NA	1	1	0	0	1	0	1	0	1	1	0	1	0	1
5-22	0	0	1	1	0	1	1	1	0	1	1	1	1	1	0	0	0	1	1	0	0	2	0	1	0	1
6-1	1	0	2	0	0	0	2	1	0	1	0	2	1	0	0	1	1	1	0	0	1	1	0	1	0	1
6-2	1	1	0	1	0	1	1	1	1	0	2	0	1	1	0	0	0	2	0	0	2	0	0	2	0	0
6-3	1	0	1	1	0	2	0	2	0	0	1	1	0	0	0	2	2	0	0	0	2	0	0	1	0	1
6-4	1	1	0	1	0	1	1	1	1	0	2	0	2	0	0	0	1	1	0	0	1	1	0	1	0	1
6-5	1	0	0	2	0	2	0	2	0	0	2	0	1	1	0	0	1	0	1	0	1	0	1	2	0	0
6-6	1	2	0	0	0	2	0	2	0	0	NA	NA	2	0	0	0	2	0	0	0	1	1	0	1	1	0
6-9	1	2	0	0	0	1	1	2	0	0	2	0	2	0	0	0	2	0	0	0	2	0	0	0	2	0
6-10	1	2	0	0	0	1	1	2	0	0	1	1	0	2	0	0	2	0	0	0	1	1	0	0	1	1
6-11	1	1	0	1	0	1	1	1	1	0	2	0	2	0	0	0	1	1	0	0	1	1	0	2	0	0
6-12	0	1	1	0	0	2	0	2	0	0	NA	NA	1	0	0	1	1	1	0	0	1	1	0	1	1	0
6-13	0	2	0	0	0	1	1	1	1	0	2	0	2	0	0	0	1	1	0	0	2	0	0	0	0	2
6-14	0	1	0	0	1	1	1	1	1	0	2	0	1	1	0	0	0	2	0	0	1	1	0	0	1	1
6-15	0	0	0	2	0	2	0	2	0	0	NA	NA	1	1	0	0	1	0	1	0	2	0	0	1	1	0
6-16	0	1	1	0	0	2	0	2	0	0	1	1	0	0	0	2	1	0	1	0	1	1	0	1	1	0
6-17	0	1	1	0	0	1	1	1	0	1	1	1	2	0	0	0	1	1	0	0	2	0	0	1	1	0
6-18	0	0	1	1	0	2	0	2	0	0	1	1	2	0	0	0	2	0	0	0	0	1	1	1	0	1
6-19	0	2	0	0	0	2	0	2	0	0	2	0	2	0	0	0	1	1	0	0	1	1	0	1	1	0
6-20	0	2	0	0	0	0	2	0	1	1	2	0	2	0	0	0	0	0	1	1	2	0	0	0	1	1
6-21	0	2	0	0	0	1	1	1	0	1	2	0	1	1	0	0	1	1	0	0	0	2	0	1	0	1
6-22	0	2	0	0	0	1	1	1	1	0	2	0	2	0	0	0	1	1	0	0	0	2	0	0	1	1
6-23	0	1	1	0	0	2	0	2	0	0	1	1	2	0	0	0	1	1	0	0	1	1	0	1	1	0
6-24	0	0	1	1	0	2	0	2	0	0	1	1	2	0	0	0	1	1	0	0	2	0	0	1	1	0
7-1	1	1	0	1	0	1	1	1	1	0	2	0	2	0	0	0	2	0	0	0	0	2	0	2	0	0
7-2	1	2	0	0	0	0	2	1	1	0	2	0	0	2	0	0	1	0	1	0	2	0	0	0	2	0
7-3	1	1	0	1	0	2	0	2	0	0	2	0	2	0	0	0	2	0	0	0	1	0	1	0	1	1
7-4	1	1	1	0	0	1	1	1	0	1	1	1	2	0	0	0	1	0	1	0	1	1	0	0	1	1
7-5	1	0	1	1	0	1	1	1	1	0	1	1	1	0	0	1	2	0	0	0	1	1	0	1	1	0
7-6	1	2	0	0	0	2	0	2	0	0	2	0	2	0	0	0	1	1	0	0	1	1	0	2	0	0
7-7	1	1	0	1	0	2	0	2	0	0	2	0	2	0	0	0	1	1	0	0	0	2	0	1	0	1
7-8	0	1	1	0	0	2	0	2	0	0	1	1	0	1	1	0	1	0	0	1	2	0	0	0	1	1
7-9	0	1	1	0	0	2	0	2	0	0	1	1	2	0	0	0	1	1	0	0	2	0	0	1	0	1
7-10	0	2	0	0	0	1	1	1	1	0	2	0	1	1	0	0	1	1	0	0	2	0	0	1	0	1
7-11	0	0	1	1	0	2	0	2	0	0	1	1	0	2	0	0	2	0	0	0	1	1	0	1	1	0
7-12	0	1	0	1	0	1	1	2	0	0	2	0	0	0	2	0	1	0	1	0	2	0	0	1	0	1
7-13	0	0	1	0	1	2	0	2	0	0	0	2	2	0	0	0	1	1	0	0	2	0	0	1	1	0
7-14	0	0	2	0	0	1	1	1	1	0	0	2	2	0	0	0	2	0	0	0	1	1	0	1	1	0
7-15	0	1	1	0	0	1	1	1	0	1	1	1	2	0	0	0	2	0	0	0	1	1	0	0	2	0
7-16	0	0	1	1	0	1	1	1	0	1	1	1	2	0	0	0	1	1	0	0	1	1	0	0	1	1
7-17	0	1	0	1	0	2	0	2	0	0	2	0	2	0	0	0	2	0	0	0	2	0	0	0	1	1
7-18	0	0	0	2	0	2	0	2	0	0	2	0	1	1	0	0	1	0	1	0	2	0	0	0	2	0
7-19	0	1	1	0	0	1	1	2	0	0	NA	NA	0	2	0	0	2	0	0	0	1	1	0	1	0	1
7-20	0	0	1	1	0	2	0	2	0	0	1	1	1	1	0	0	2	0	0	0	2	0	0	2	0	0
7-21	0	1	0	1	0	1	1	1	1	0	1	1	1	1	0	0	2	0	0	0	1	1	0	0	1	1
7-22	0	0	1	1	0	0	2	0	0	2	NA	NA	2	0	0	0	2	0	0	0	2	0	0	2	0	0
8-1	1	1	0	1	0	1	1	1	1	0	2	0	2	0	0	0	1	1	0	0	0	2	0	2	0	0
8-2	1	2	0	0	0	1	1	1	0	1	2	0	0	0	2	0	1	1	0	0	1	1	0	0	1	1
8-3	1	1	1	0	0	0	2	1	0	1	1	1	0	2	0	0	2	0	0	0	2	0	0	0	0	2
8-4	1	1	0	1	0	1	1	1	1	0	2	0	2	0	0	0	1	1	0	0	1	1	0	0	1	1
8-5	1	1	1	0	0	1	1	1	0	1	1	1	1	1	0	0	1	1	0	0	1	1	0	1	0	1
8-6	0	0	2	0	0	2	0	2	0	0	0	2	1	1	0	0	2	0	0	0	0	2	0	2	0	0
8-7	0	1	1	0	0	1	1	1	1	0	1	1	2	0	0	0	2	0	0	0	0	2	0	1	1	0
8-8	0	0	2	0	0	1	1	1	1	0	0	2	2	0	0	0	1	0	0	1	2	0	0	1	1	0
8-9	0	2	0	0	0	2	0	2	0	0	2	0	1	1	0	0	0	2	0	0	2	0	0	1	0	1
8-10	0	1	1	0	0	1	1	1	1	0	1	1	1	1	0	0	2	0	0	0	1	1	0	1	1	0
8-11	0	0	0	2	0	2	0	2	0	0	NA	NA	1	1	0	0	0	0	2	0	1	1	0	2	0	0
8-12	0	1	1	0	0	1	1	1	1	0	1	1	1	0	0	1	1	1	0	0	1	1	0	1	1	0
8-13	0	1	1	0	0	2	0	2	0	0	1	1	2	0	0	0	2	0	0	0	2	0	0	1	0	1
8-14	0	2	0	0	0	1	1	1	0	1	2	0	2	0	0	0	2	0	0	0	2	0	0	0	0	2
8-15	0	1	1	0	0	1	1	1	0	1	1	1	1	1	0	0	1	1	0	0	2	0	0	1	0	1
8-16	0	1	0	1	0	2	0	2	0	0	2	0	2	0	0	0	1	1	0	0	2	0	0	0	2	0
8-17	0	0	2	0	0	2	0	1	0	1	0	2	0	0	2	0	2	0	0	0	0	2	0	1	0	1
8-18	0	0	1	1	0	0	2	0	1	1	1	1	2	0	0	0	1	1	0	0	1	1	0	1	1	0
8-19	0	1	1	0	0	0	2	0	0	2	0	2	2	0	0	0	2	0	0	0	1	1	0	0	1	1
8-20	0	1	0	1	0	0	2	0	1	1	1	1	0	1	0	1	1	1	0	0	1	1	0	1	0	1
8-21	0	0	0	2	0	2	0	2	0	0	2	0	1	1	0	0	1	1	0	0	0	2	0	0	1	1
8-22	0	2	0	0	0	2	0	2	0	0	2	0	2	0	0	0	2	0	0	0	1	1	0	0	1	1
8-23	0	1	1	0	0	1	1	2	0	0	1	1	1	1	0	0	0	1	1	0	1	1	0	1	0	1
8-24	0	2	0	0	0	1	1	1	0	1	2	0	0	2	0	0	1	0	1	0	1	1	0	1	1	0
9-1	1	1	0	1	0	1	1	1	1	0	2	0	1	1	0	0	1	1	0	0	2	0	0	0	1	1
9-2	1	0	1	1	0	1	1	1	1	0	1	1	0	1	1	0	1	1	0	0	2	0	0	1	1	0
9-3	1	0	1	1	0	2	0	2	0	0	1	1	2	0	0	0	1	1	0	0	1	1	0	0	2	0
9-7	1	1	0	1	0	1	1	1	1	0	2	0	2	0	0	0	1	1	0	0	2	0	0	1	0	1
9-8	1	1	1	0	0	2	0	2	0	0	0	2	1	1	0	0	1	1	0	0	0	1	1	1	1	0
9-9	1	2	0	0	0	2	0	2	0	0	2	0	2	0	0	0	2	0	0	0	2	0	0	0	1	1
9-10	1	0	2	0	0	0	2	0	2	0	0	2	2	0	0	0	0	2	0	0	1	1	0	1	0	1
9-11	1	0	1	1	0	1	1	1	1	0	1	1	1	1	0	0	2	0	0	0	1	1	0	1	1	0
9-12	1	1	1	0	0	2	0	2	0	0	0	2	1	0	0	1	2	0	0	0	0	2	0	0	2	0
9-13	0	1	1	0	0	2	0	2	0	0	1	1	0	0	2	0	1	0	1	0	2	0	0	2	0	0
9-14	0	0	0	2	0	1	1	1	0	1	2	0	1	1	0	0	2	0	0	0	1	1	0	1	0	1
9-15	0	1	0	1	0	1	1	2	0	0	2	0	1	1	0	0	2	0	0	0	2	0	0	0	2	0
9-16	0	1	1	0	0	2	0	2	0	0	1	1	1	0	1	0	2	0	0	0	1	1	0	0	1	1
9-17	0	1	0	1	0	1	1	1	1	0	2	0	0	1	1	0	1	1	0	0	1	1	0	0	1	1
9-18	0	2	0	0	0	2	0	2	0	0	1	1	0	2	0	0	1	1	0	0	1	1	0	0	1	1
9-19	0	0	1	1	0	1	1	1	1	0	1	1	0	2	0	0	0	2	0	0	2	0	0	0	0	2
9-20	0	1	1	0	0	2	0	2	0	0	1	1	2	0	0	0	2	0	0	0	1	1	0	2	0	0
9-21	0	1	1	0	0	2	0	2	0	0	1	1	1	1	0	0	2	0	0	0	1	1	0	0	2	0
9-22	0	0	2	0	0	1	1	1	1	0	0	2	0	2	0	0	2	0	0	0	0	1	1	0	0	2
9-23	0	2	0	0	0	2	0	2	0	0	2	0	1	0	1	0	0	1	1	0	2	0	0	0	1	1
9-24	0	2	0	0	0	1	1	1	1	0	2	0	1	0	0	1	2	0	0	0	2	0	0	1	1	0
9-25	0	1	1	0	0	1	1	1	1	0	1	1	1	0	1	0	2	0	0	0	1	1	0	1	1	0
9-26	0	2	0	0	0	1	1	1	1	0	2	0	2	0	0	0	1	1	0	0	2	0	0	2	0	0
10-1	1	0	0	2	0	2	0	2	0	0	2	0	1	1	0	0	2	0	0	0	1	1	0	1	1	0
10-2	1	1	0	1	0	2	0	2	0	0	2	0	2	0	0	0	1	1	0	0	2	0	0	1	0	1
10-3	1	1	0	1	0	2	0	2	0	0	2	0	2	0	0	0	1	1	0	0	1	1	0	2	0	0
10-4	1	0	2	0	0	1	1	1	1	0	0	2	0	1	0	1	2	0	0	0	2	0	0	0	2	0
10-5	1	1	0	1	0	2	0	2	0	0	2	0	0	1	1	0	1	0	1	0	1	1	0	0	1	1
10-6	1	0	2	0	0	2	0	2	0	0	0	2	2	0	0	0	2	0	0	0	0	2	0	1	0	1
10-7	1	1	0	1	0	2	0	2	0	0	2	0	2	0	0	0	2	0	0	0	1	1	0	1	0	1
10-8	1	1	1	0	0	1	1	1	1	0	0	2	2	0	0	0	1	0	0	1	1	0	1	1	1	0
10-9	1	1	1	0	0	2	0	2	0	0	1	1	1	0	0	1	2	0	0	0	1	1	0	0	1	1
10-10	0	0	1	1	0	2	0	2	0	0	1	1	1	1	0	0	2	0	0	0	2	0	0	1	1	0
10-11	0	0	2	0	0	2	0	1	0	1	0	2	0	1	1	0	2	0	0	0	1	1	0	0	1	1
10-12	0	1	0	0	1	2	0	2	0	0	2	0	2	0	0	0	2	0	0	0	1	1	0	0	2	0
10-13	0	0	2	0	0	2	0	2	0	0	0	2	0	2	0	0	2	0	0	0	2	0	0	1	0	1
10-14	0	0	2	0	0	1	1	2	0	0	2	0	1	1	0	0	2	0	0	0	2	0	0	0	0	2
10-15	0	1	0	0	1	2	0	2	0	0	2	0	0	2	0	0	2	0	0	0	1	1	0	0	1	1
10-16	0	1	1	0	0	2	0	2	0	0	1	1	0	1	1	0	1	1	0	0	1	1	0	1	1	0
10-17	0	0	1	1	0	2	0	2	0	0	1	1	1	1	0	0	1	1	0	0	1	1	0	1	1	0
10-18	0	1	0	1	0	1	1	2	0	0	2	0	1	0	1	0	2	0	0	0	1	1	0	1	0	1
10-19	0	0	0	2	0	2	0	2	0	0	2	0	2	0	0	0	1	1	0	0	2	0	0	1	1	0
10-20	0	0	2	0	0	2	0	2	0	0	0	2	2	0	0	0	1	1	0	0	1	1	0	0	1	1
10-21	0	1	1	0	0	2	0	2	0	0	1	1	2	0	0	0	1	1	0	0	1	1	0	1	1	0
10-22	0	1	1	0	0	2	0	2	0	0	1	1	2	0	0	0	1	1	0	0	1	1	0	0	1	1
10-23	0	2	0	0	0	1	1	2	0	0	2	0	2	0	0	0	0	2	0	0	1	1	0	1	1	0
11-1	1	0	0	2	0	2	0	2	0	0	2	0	1	0	1	0	1	1	0	0	1	1	0	0	0	2
11-2	1	1	0	1	0	1	1	1	0	1	2	0	2	0	0	0	1	1	0	0	1	1	0	1	0	1
11-3	1	0	2	0	0	0	2	0	0	2	0	2	0	0	2	0	2	0	0	0	1	1	0	2	0	0
11-4	1	2	0	0	0	0	2	1	1	0	2	0	1	1	0	0	1	1	0	0	0	2	0	1	1	0
11-5	1	1	0	1	0	0	2	0	1	1	2	0	1	0	0	1	1	1	0	0	1	1	0	1	1	0
11-6	1	1	0	1	0	1	1	1	1	0	2	0	1	0	0	1	1	1	0	0	2	0	0	2	0	0
11-7	1	1	0	1	0	2	0	2	0	0	2	0	2	0	0	0	2	0	0	0	2	0	0	1	1	0
11-8	0	2	0	0	0	2	0	2	0	0	2	0	0	1	0	1	2	0	0	0	2	0	0	1	0	1
11-9	0	0	2	0	0	2	0	2	0	0	0	2	2	0	0	0	2	0	0	0	0	2	0	1	0	1
11-10	0	1	1	0	0	1	1	2	0	0	1	1	2	0	0	0	2	0	0	0	2	0	0	1	0	1
11-11	0	1	0	1	0	2	0	2	0	0	2	0	1	1	0	0	2	0	0	0	1	1	0	0	1	1
11-12	0	1	1	0	0	0	2	1	1	0	1	1	0	1	1	0	1	1	0	0	2	0	0	1	0	1
11-13	0	2	0	0	0	1	1	1	0	1	1	1	1	1	0	0	2	0	0	0	2	0	0	0	2	0
11-14	0	1	1	0	0	1	1	1	0	1	1	1	1	1	0	0	1	0	1	0	2	0	0	1	1	0
11-15	0	0	2	0	0	1	1	2	0	0	0	2	1	0	1	0	2	0	0	0	1	1	0	0	0	2
11-16	0	1	1	0	0	1	1	2	0	0	1	1	0	2	0	0	2	0	0	0	0	2	0	1	0	1
11-17	0	0	2	0	0	2	0	2	0	0	0	2	1	1	0	0	1	1	0	0	2	0	0	1	0	1
11-18	0	0	2	0	0	1	1	1	1	0	0	2	2	0	0	0	1	0	1	0	2	0	0	1	0	1
11-19	0	0	0	2	0	2	0	2	0	0	2	0	0	1	0	1	2	0	0	0	2	0	0	1	1	0
11-20	0	1	0	1	0	1	1	1	1	0	2	0	1	1	0	0	2	0	0	0	0	2	0	0	1	1
11-21	0	0	1	1	0	1	1	1	1	0	1	1	2	0	0	0	1	0	1	0	1	1	0	0	1	1
11-22	0	1	1	0	0	2	0	2	0	0	1	1	0	1	1	0	0	2	0	0	2	0	0	0	0	2
11-23	0	2	0	0	0	2	0	2	0	0	2	0	2	0	0	0	2	0	0	0	1	1	0	0	1	1
12-1	1	1	1	0	0	0	2	1	0	1	1	1	1	1	0	0	2	0	0	0	0	2	0	1	1	0
12-2	1	2	0	0	0	1	1	1	1	0	2	0	0	1	0	1	1	1	0	0	1	1	0	0	2	0
12-3	1	2	0	0	0	2	0	2	0	0	2	0	1	0	1	0	2	0	0	0	1	1	0	1	0	1
12-4	1	1	1	0	0	0	2	0	2	0	1	1	1	0	0	1	1	1	0	0	1	0	1	1	1	0
12-5	1	1	1	0	0	2	0	2	0	0	1	1	2	0	0	0	2	0	0	0	1	1	0	0	1	1
12-6	1	0	1	0	1	2	0	2	0	0	0	2	1	1	0	0	1	0	0	1	1	1	0	1	1	0
12-7	0	2	0	0	0	2	0	2	0	0	1	1	1	1	0	0	1	0	0	1	1	1	0	0	2	0
12-8	0	1	1	0	0	2	0	2	0	0	1	1	2	0	0	0	2	0	0	0	2	0	0	1	1	0
12-9	0	0	2	0	0	2	0	2	0	0	0	2	1	1	0	0	2	0	0	0	1	1	0	2	0	0
12-10	0	1	1	0	0	1	1	1	1	0	1	1	2	0	0	0	1	1	0	0	1	1	0	0	2	0
12-11	0	1	1	0	0	1	1	1	0	1	1	1	1	0	1	0	1	1	0	0	1	0	1	0	2	0
12-12	0	1	1	0	0	1	1	1	1	0	1	1	1	1	0	0	2	0	0	0	2	0	0	1	1	0
12-13	1	2	0	0	0	1	1	1	1	0	2	0	1	0	1	0	2	0	0	0	1	1	0	0	1	1
12-14	0	1	1	0	0	1	1	1	0	1	1	1	0	1	1	0	2	0	0	0	2	0	0	2	0	0
12-15	0	1	1	0	0	2	0	1	0	1	1	1	0	1	1	0	2	0	0	0	1	1	0	0	0	2
12-16	0	1	1	0	0	2	0	2	0	0	1	1	1	0	1	0	2	0	0	0	1	1	0	1	0	1
12-17	0	1	1	0	0	1	1	1	0	1	1	1	0	1	1	0	1	1	0	0	1	1	0	2	0	0
12-18	0	1	0	1	0	1	1	1	0	1	2	0	1	0	0	1	2	0	0	0	0	2	0	0	1	1
12-19	0	1	1	0	0	2	0	2	0	0	1	1	1	1	0	0	2	0	0	0	1	1	0	1	0	1
12-20	0	2	0	0	0	2	0	2	0	0	2	0	2	0	0	0	1	1	0	0	2	0	0	2	0	0
12-21	0	0	1	1	0	1	1	1	1	0	1	1	2	0	0	0	0	2	0	0	2	0	0	2	0	0
12-22	0	1	1	0	0	2	0	2	0	0	1	1	0	0	2	0	2	0	0	0	1	1	0	0	2	0
12-23	0	0	1	1	0	2	0	2	0	0	1	1	1	0	0	1	1	1	0	0	1	1	0	2	0	0
12-24	0	1	1	0	0	2	0	1	0	1	1	1	1	0	1	0	1	1	0	0	1	1	0	1	1	0
13-1	1	1	1	0	0	1	1	1	0	1	1	1	1	1	0	0	1	0	1	0	2	0	0	NA	NA	NA
13-2	1	2	0	0	0	2	0	2	0	0	2	0	1	1	0	0	0	2	0	0	0	2	0	NA	NA	NA
13-3	1	2	0	0	0	2	0	2	0	0	2	0	2	0	0	0	2	0	0	0	2	0	0	NA	NA	NA
13-4	1	1	0	1	0	2	0	1	0	1	1	1	1	1	0	0	2	0	0	0	0	2	0	NA	NA	NA
13-5	1	1	1	0	0	1	1	0	0	2	1	1	1	1	0	0	2	0	0	0	1	1	0	NA	NA	NA
13-6	1	1	1	0	0	1	1	1	0	1	1	1	0	2	0	0	1	1	0	0	2	0	0	NA	NA	NA
13-7	1	2	0	0	0	1	1	1	1	0	2	0	1	0	1	0	2	0	0	0	1	1	0	NA	NA	NA
13-8	1	1	1	0	0	1	1	2	0	0	1	1	0	1	1	0	2	0	0	0	1	1	0	NA	NA	NA
13-9	1	0	0	2	0	1	1	1	1	0	2	0	1	1	0	0	2	0	0	0	1	0	1	NA	NA	NA
13-10	1	1	1	0	0	0	2	0	2	0	1	1	1	0	0	1	1	1	0	0	1	1	0	NA	NA	NA
13-11	0	1	1	0	0	2	0	2	0	0	1	1	0	1	1	0	2	0	0	0	2	0	0	NA	NA	NA
13-12	0	0	1	1	0	1	1	2	0	0	1	1	1	0	0	1	1	0	1	0	1	1	0	NA	NA	NA
13-13	0	0	2	0	0	1	1	1	0	1	0	2	1	0	1	0	1	1	0	0	2	0	0	NA	NA	NA
13-14	0	0	1	1	0	2	0	2	0	0	1	1	2	0	0	0	2	0	0	0	2	0	0	NA	NA	NA
13-15	0	1	1	0	0	2	0	2	0	0	1	1	1	0	0	1	1	1	0	0	1	1	0	NA	NA	NA
13-16	0	1	0	1	0	0	2	0	2	0	1	1	0	1	0	1	1	1	0	0	1	1	0	NA	NA	NA
13-17	0	2	0	0	0	2	0	2	0	0	2	0	1	0	0	1	2	0	0	0	1	1	0	NA	NA	NA
13-18	0	1	1	0	0	1	1	1	1	0	1	1	2	0	0	0	2	0	0	0	1	1	0	NA	NA	NA
13-19	0	0	1	1	0	1	1	2	0	0	1	1	0	1	1	0	2	0	0	0	2	0	0	NA	NA	NA
13-20	0	1	1	0	0	0	2	0	1	1	1	1	0	0	0	2	2	0	0	0	1	1	0	NA	NA	NA
13-21	0	1	0	1	0	2	0	2	0	0	2	0	1	0	1	0	2	0	0	0	1	1	0	NA	NA	NA
13-22	0	0	2	0	0	1	1	2	0	0	0	2	2	0	0	0	0	2	0	0	1	1	0	NA	NA	NA
13-23	0	1	1	0	0	1	1	2	0	0	1	1	2	0	0	0	1	0	1	0	2	0	0	NA	NA	NA
13-24	0	1	1	0	0	2	0	2	0	0	1	1	1	1	0	0	0	2	0	0	2	0	0	NA	NA	NA
14-1	1	1	1	0	0	2	0	2	0	0	1	1	0	1	1	0	1	0	1	0	1	1	0	NA	NA	NA
14-2	1	0	1	0	1	1	1	1	0	1	0	2	2	0	0	0	1	0	0	1	2	0	0	NA	NA	NA
14-3	1	1	1	0	0	0	2	2	0	0	1	1	2	0	0	0	2	0	0	0	1	1	0	NA	NA	NA
14-4	1	0	1	1	0	2	0	2	0	0	1	1	1	1	0	0	1	1	0	0	2	0	0	NA	NA	NA
14-5	1	1	1	0	0	2	0	2	0	0	1	1	0	2	0	0	2	0	0	0	0	2	0	NA	NA	NA
14-6	1	2	0	0	0	2	0	2	0	0	NA	NA	1	1	0	0	2	0	0	0	1	1	0	NA	NA	NA
14-7	1	1	1	0	0	1	1	1	1	0	NA	NA	2	0	0	0	1	1	0	0	2	0	0	NA	NA	NA
14-8	1	2	0	0	0	1	1	1	1	0	2	0	1	0	1	0	1	1	0	0	1	1	0	NA	NA	NA
14-9	1	1	0	1	0	0	2	0	2	0	NA	NA	1	0	1	0	2	0	0	0	2	0	0	NA	NA	NA
14-10	1	1	1	0	0	0	2	0	1	1	NA	NA	2	0	0	0	2	0	0	0	1	1	0	NA	NA	NA
14-11	0	0	1	1	0	2	0	2	0	0	NA	NA	0	1	1	0	1	0	1	0	2	0	0	NA	NA	NA
14-12	0	0	2	0	0	2	0	2	0	0	NA	NA	1	1	0	0	2	0	0	0	1	1	0	NA	NA	NA
14-13	0	1	1	0	0	2	0	2	0	0	NA	NA	2	0	0	0	2	0	0	0	1	1	0	NA	NA	NA
14-14	0	0	2	0	0	0	2	2	0	0	0	2	0	1	1	0	2	0	0	0	0	2	0	NA	NA	NA
14-15	0	1	0	1	0	1	1	1	1	0	2	0	0	1	1	0	2	0	0	0	1	1	0	NA	NA	NA
14-16	0	1	1	0	0	0	2	0	2	0	1	1	2	0	0	0	0	0	2	0	2	0	0	NA	NA	NA
14-17	0	1	1	0	0	2	0	2	0	0	1	1	1	0	0	1	2	0	0	0	2	0	0	NA	NA	NA
14-18	0	0	2	0	0	2	0	2	0	0	0	2	1	0	1	0	2	0	0	0	2	0	0	NA	NA	NA
14-19	0	1	1	0	0	2	0	2	0	0	1	1	1	0	1	0	2	0	0	0	1	1	0	NA	NA	NA
14-20	0	0	1	1	0	2	0	2	0	0	1	1	1	0	1	0	2	0	0	0	2	0	0	NA	NA	NA
14-21	0	0	1	1	0	1	1	1	1	0	1	1	1	1	0	0	0	1	1	0	1	1	0	NA	NA	NA
14-22	0	1	0	1	0	1	1	2	0	0	2	0	1	1	0	0	1	1	0	0	2	0	0	NA	NA	NA
14-23	0	1	0	0	1	1	1	1	0	1	0	2	1	1	0	0	1	1	0	0	1	1	0	NA	NA	NA
15-1	1	1	0	1	0	1	1	2	0	0	2	0	1	1	0	0	1	0	0	1	2	0	0	NA	NA	NA
15-2	1	0	2	0	0	2	0	0	0	2	0	2	2	0	0	0	2	0	0	0	0	2	0	NA	NA	NA
15-3	1	2	0	0	0	1	1	2	0	0	2	0	0	1	1	0	0	1	1	0	1	1	0	NA	NA	NA
15-4	1	0	1	1	0	0	2	1	1	0	1	1	1	0	1	0	2	0	0	0	2	0	0	NA	NA	NA
15-5	1	0	2	0	0	1	1	2	0	0	0	2	1	0	0	1	2	0	0	0	2	0	0	NA	NA	NA
15-6	1	2	0	0	0	2	0	1	1	0	2	0	2	0	0	0	0	1	1	0	1	1	0	NA	NA	NA
15-7	1	2	0	0	0	0	2	2	0	0	2	0	1	1	0	0	2	0	0	0	1	1	0	NA	NA	NA
15-8	1	0	1	1	0	0	2	1	1	0	1	1	1	1	0	0	2	0	0	0	1	1	0	NA	NA	NA
15-9	1	1	0	1	0	0	2	1	1	0	1	1	0	1	1	0	0	2	0	0	2	0	0	NA	NA	NA
15-10	1	1	1	0	0	1	1	1	1	0	1	1	2	0	0	0	1	1	0	0	1	1	0	NA	NA	NA
15-11	1	2	0	0	0	2	0	1	1	0	2	0	2	0	0	0	1	1	0	0	1	1	0	NA	NA	NA
15-12	0	0	2	0	0	2	0	2	0	0	0	2	1	0	1	0	1	0	1	0	1	1	0	NA	NA	NA
15-13	0	1	0	1	0	2	0	0	1	1	2	0	0	2	0	0	0	2	0	0	1	1	0	NA	NA	NA
15-14	0	1	0	1	0	2	0	2	0	0	2	0	2	0	0	0	2	0	0	0	2	0	0	NA	NA	NA
15-15	0	1	1	0	0	2	0	2	0	0	1	1	0	1	1	0	2	0	0	0	1	1	0	NA	NA	NA
15-16	0	2	0	0	0	2	0	2	0	0	2	0	0	1	1	0	1	0	1	0	1	1	0	NA	NA	NA
15-17	0	1	1	0	0	1	1	1	1	0	1	1	2	0	0	0	2	0	0	0	1	1	0	NA	NA	NA
15-18	0	1	1	0	0	2	0	2	0	0	1	1	0	0	2	0	1	0	1	0	1	1	0	NA	NA	NA
15-19	0	0	0	2	0	2	0	2	0	0	2	0	1	1	0	0	2	0	0	0	1	1	0	NA	NA	NA
15-20	1	2	0	0	0	0	2	2	0	0	2	0	1	0	1	0	1	1	0	0	1	1	0	NA	NA	NA
15-21	0	1	0	0	1	2	0	1	1	0	2	0	2	0	0	0	1	0	1	0	2	0	0	NA	NA	NA
15-22	0	0	2	0	0	2	0	1	0	1	0	2	1	1	0	0	1	1	0	0	2	0	0	NA	NA	NA
16-1	1	0	1	1	0	2	0	1	0	1	1	1	2	0	0	0	1	1	0	0	2	0	0	NA	NA	NA
16-2	1	1	0	0	1	0	2	2	0	0	2	0	2	0	0	0	2	0	0	0	1	1	0	NA	NA	NA
16-3	1	2	0	0	0	2	0	1	1	0	1	1	0	1	1	0	2	0	0	0	1	1	0	NA	NA	NA
16-4	1	1	0	1	0	1	1	0	0	2	2	0	0	1	1	0	2	0	0	0	2	0	0	NA	NA	NA
16-5	1	1	1	0	0	2	0	1	0	1	1	1	0	1	0	1	2	0	0	0	1	1	0	NA	NA	NA
16-6	1	1	1	0	0	1	1	2	0	0	1	1	2	0	0	0	2	0	0	0	0	2	0	NA	NA	NA
16-7	0	0	2	0	0	2	0	1	1	0	0	2	0	1	0	1	2	0	0	0	1	1	0	NA	NA	NA
16-8	0	2	0	0	0	1	1	1	1	0	1	1	1	1	0	0	2	0	0	0	1	1	0	NA	NA	NA
16-9	0	0	1	1	0	1	1	0	1	1	1	1	1	1	0	0	1	0	1	0	2	0	0	NA	NA	NA
16-10	0	0	2	0	0	1	1	2	0	0	0	2	1	0	0	1	2	0	0	0	0	2	0	NA	NA	NA
16-11	0	1	1	0	0	1	1	2	0	0	0	2	1	1	0	0	2	0	0	0	1	1	0	NA	NA	NA
16-12	0	1	1	0	0	2	0	2	0	0	1	1	1	1	0	0	2	0	0	0	2	0	0	NA	NA	NA
16-13	0	0	1	1	0	0	2	2	0	0	1	1	2	0	0	0	1	1	0	0	1	1	0	NA	NA	NA
16-14	0	1	0	1	0	2	0	2	0	0	2	0	2	0	0	0	2	0	0	0	2	0	0	NA	NA	NA
16-15	0	0	1	0	1	2	0	2	0	0	0	2	0	0	2	0	1	1	0	0	2	0	0	NA	NA	NA
16-16	0	2	0	0	0	2	0	2	0	0	2	0	1	1	0	0	2	0	0	0	1	0	1	NA	NA	NA
16-17	0	2	0	0	0	1	1	1	1	0	2	0	2	0	0	0	1	1	0	0	2	0	0	NA	NA	NA
16-18	0	1	0	1	0	2	0	2	0	0	2	0	0	1	0	1	1	1	0	0	1	1	0	NA	NA	NA
16-19	0	0	1	1	0	2	0	2	0	0	1	1	0	0	2	0	2	0	0	0	0	2	0	NA	NA	NA
16-20	0	0	1	1	0	2	0	2	0	0	1	1	2	0	0	0	0	2	0	0	1	1	0	NA	NA	NA
16-21	0	0	2	0	0	1	1	1	1	0	0	2	1	1	0	0	1	1	0	0	2	0	0	NA	NA	NA
16-22	0	2	0	0	0	1	1	2	0	0	2	0	2	0	0	0	0	2	0	0	0	0	2	NA	NA	NA
17-1	1	1	1	0	0	2	0	2	0	0	1	1	2	0	0	0	1	1	0	0	2	0	0	NA	NA	NA
17-2	1	1	1	0	0	2	0	2	0	0	1	1	1	1	0	0	1	1	0	0	2	0	0	NA	NA	NA
17-3	1	0	0	1	1	1	1	1	0	1	NA	NA	1	1	0	0	1	1	0	0	2	0	0	NA	NA	NA
17-4	1	1	0	1	0	1	1	1	0	1	2	0	2	0	0	0	1	1	0	0	1	1	0	NA	NA	NA
17-5	1	1	0	1	0	2	0	2	0	0	2	0	1	0	1	0	1	0	1	0	2	0	0	NA	NA	NA
17-6	1	1	1	0	0	2	0	1	1	0	1	1	0	2	0	0	2	0	0	0	2	0	0	NA	NA	NA
17-7	1	0	0	2	0	1	1	1	1	0	2	0	1	1	0	0	2	0	0	0	2	0	0	NA	NA	NA
17-8	1	1	1	0	0	2	0	2	0	0	1	1	0	1	1	0	2	0	0	0	0	2	0	NA	NA	NA
17-9	1	1	0	1	0	2	0	2	0	0	2	0	2	0	0	0	2	0	0	0	1	1	0	NA	NA	NA
17-10	0	0	2	0	0	1	1	1	1	0	0	2	2	0	0	0	2	0	0	0	0	2	0	NA	NA	NA
17-11	0	1	1	0	0	1	1	1	0	1	1	1	1	0	1	0	1	1	0	0	1	1	0	NA	NA	NA
17-12	0	0	1	1	0	1	1	1	1	0	1	1	0	2	0	0	2	0	0	0	2	0	0	NA	NA	NA
17-13	0	1	0	1	0	2	0	2	0	0	2	0	0	2	0	0	1	1	0	0	1	0	1	NA	NA	NA
17-14	0	0	2	0	0	1	1	1	0	1	NA	NA	0	1	1	0	2	0	0	0	1	1	0	NA	NA	NA
17-15	0	1	1	0	0	1	1	1	1	0	NA	NA	1	1	0	0	1	1	0	0	0	2	0	NA	NA	NA
17-16	0	2	0	0	0	0	2	1	1	0	2	0	1	1	0	0	1	1	0	0	1	1	0	NA	NA	NA
17-17	0	1	1	0	0	2	0	2	0	0	1	1	2	0	0	0	1	1	0	0	0	2	0	NA	NA	NA
17-18	0	1	1	0	0	2	0	1	0	1	1	1	0	1	0	1	1	1	0	0	0	2	0	NA	NA	NA
17-19	0	1	0	1	0	2	0	2	0	0	2	0	1	0	1	0	2	0	0	0	2	0	0	NA	NA	NA
17-20	0	1	1	0	0	1	1	1	1	0	1	1	2	0	0	0	1	1	0	0	1	1	0	NA	NA	NA
17-21	1	1	1	0	0	1	1	1	1	0	1	1	2	0	0	0	0	1	0	1	2	0	0	NA	NA	NA
17-22	1	1	1	0	0	1	1	1	1	0	1	1	2	0	0	0	1	1	0	0	2	0	0	NA	NA	NA
17-23	0	0	1	1	0	1	1	2	0	0	1	1	1	0	1	0	2	0	0	0	2	0	0	NA	NA	NA
17-24	0	1	0	1	0	2	0	2	0	0	2	0	1	0	0	1	2	0	0	0	0	2	0	NA	NA	NA
18-1	1	2	0	0	0	1	1	1	0	1	2	0	2	0	0	0	2	0	0	0	0	2	0	NA	NA	NA
18-2	1	1	1	0	0	2	0	2	0	0	1	1	1	1	0	0	2	0	0	0	2	0	0	NA	NA	NA
18-3	1	2	0	0	0	1	1	1	1	0	2	0	1	0	0	1	1	1	0	0	1	1	0	NA	NA	NA
18-4	1	1	0	1	0	0	2	1	1	0	2	0	2	0	0	0	2	0	0	0	1	1	0	NA	NA	NA
18-5	1	0	1	1	0	2	0	2	0	0	1	1	1	0	0	1	1	1	0	0	0	2	0	NA	NA	NA
18-6	1	1	0	1	0	1	1	1	1	0	2	0	1	0	1	0	1	1	0	0	2	0	0	NA	NA	NA
18-7	1	0	0	2	0	1	1	2	0	0	NA	NA	0	1	1	0	1	1	0	0	2	0	0	NA	NA	NA
18-8	1	2	0	0	0	2	0	1	0	1	2	0	1	1	0	0	1	0	1	0	2	0	0	NA	NA	NA
18-9	1	1	1	0	0	1	1	1	1	0	0	2	0	1	1	0	1	1	0	0	1	1	0	NA	NA	NA
18-10	1	1	1	0	0	1	1	2	0	0	1	1	2	0	0	0	1	1	0	0	1	1	0	NA	NA	NA
18-11	1	0	1	1	0	1	1	1	1	0	1	1	1	0	1	0	1	1	0	0	1	1	0	NA	NA	NA
18-12	1	0	1	1	0	1	1	1	1	0	1	1	1	1	0	0	2	0	0	0	1	1	0	NA	NA	NA
18-13	1	2	0	0	0	1	1	2	0	0	2	0	2	0	0	0	0	2	0	0	2	0	0	NA	NA	NA
18-14	1	0	0	2	0	1	1	2	0	0	2	0	0	0	1	1	1	0	1	0	2	0	0	NA	NA	NA
18-15	1	2	0	0	0	0	2	0	2	0	2	0	1	0	1	0	0	1	1	0	2	0	0	NA	NA	NA
18-16	0	1	0	1	0	2	0	2	0	0	2	0	2	0	0	0	1	1	0	0	1	1	0	NA	NA	NA
18-17	0	2	0	0	0	1	1	2	0	0	2	0	2	0	0	0	2	0	0	0	1	1	0	NA	NA	NA
18-18	0	1	1	0	0	2	0	2	0	0	NA	NA	2	0	0	0	2	0	0	0	1	1	0	NA	NA	NA
18-19	0	0	0	1	1	1	1	1	0	1	2	0	1	0	1	0	2	0	0	0	2	0	0	NA	NA	NA
18-20	0	1	1	0	0	1	1	1	0	1	1	1	1	0	0	1	2	0	0	0	1	1	0	NA	NA	NA
18-21	0	1	0	1	0	2	0	2	0	0	2	0	1	1	0	0	1	1	0	0	2	0	0	NA	NA	NA
18-22	0	0	1	0	1	1	1	1	0	1	0	2	1	1	0	0	2	0	0	0	2	0	0	NA	NA	NA
18-23	0	1	1	0	0	2	0	2	0	0	1	1	2	0	0	0	0	2	0	0	2	0	0	NA	NA	NA
19-1	1	1	1	0	0	1	1	1	0	1	1	1	2	0	0	0	2	0	0	0	2	0	0	NA	NA	NA
19-2	1	1	1	0	0	0	2	0	2	0	1	1	2	0	0	0	0	2	0	0	1	1	0	NA	NA	NA
19-3	1	1	0	1	0	1	1	2	0	0	2	0	1	1	0	0	1	1	0	0	1	1	0	NA	NA	NA
19-4	1	1	0	1	0	2	0	2	0	0	2	0	2	0	0	0	1	1	0	0	0	2	0	NA	NA	NA
19-5	1	1	0	1	0	2	0	2	0	0	2	0	1	0	0	1	1	0	1	0	1	1	0	NA	NA	NA
19-6	1	1	0	1	0	1	1	1	0	1	NA	NA	1	1	0	0	2	0	0	0	0	2	0	NA	NA	NA
19-7	1	2	0	0	0	1	1	1	1	0	2	0	2	0	0	0	2	0	0	0	1	1	0	NA	NA	NA
19-8	1	0	1	1	0	2	0	2	0	0	NA	NA	1	1	0	0	2	0	0	0	1	1	0	NA	NA	NA
19-9	1	1	1	0	0	2	0	2	0	0	1	1	1	1	0	0	2	0	0	0	1	1	0	NA	NA	NA
19-10	1	0	1	1	0	1	1	1	0	1	1	1	1	1	0	0	2	0	0	0	2	0	0	NA	NA	NA
19-11	0	0	1	1	0	1	1	1	1	0	NA	NA	0	2	0	0	0	2	0	0	1	1	0	NA	NA	NA
19-12	0	2	0	0	0	0	2	0	2	0	2	0	2	0	0	0	1	1	0	0	1	1	0	NA	NA	NA
19-13	0	0	1	1	0	2	0	2	0	0	1	1	1	0	1	0	2	0	0	0	1	1	0	NA	NA	NA
19-14	0	0	2	0	0	1	1	1	0	1	0	2	0	0	1	1	2	0	0	0	1	1	0	NA	NA	NA
19-15	0	1	1	0	0	1	1	1	1	0	0	2	0	1	0	1	1	1	0	0	0	2	0	NA	NA	NA
19-16	0	1	1	0	0	1	1	2	0	0	1	1	0	1	1	0	2	0	0	0	1	1	0	NA	NA	NA
19-17	0	1	0	1	0	2	0	2	0	0	2	0	2	0	0	0	2	0	0	0	1	0	1	NA	NA	NA
19-18	0	1	0	1	0	1	1	1	0	1	NA	NA	2	0	0	0	1	0	1	0	1	1	0	NA	NA	NA
19-19	0	0	1	1	0	1	1	1	0	1	NA	NA	1	1	0	0	2	0	0	0	2	0	0	NA	NA	NA
19-20	0	0	1	1	0	2	0	1	1	0	1	1	1	1	0	0	1	1	0	0	1	1	0	NA	NA	NA
19-21	0	1	0	1	0	2	0	2	0	0	2	0	2	0	0	0	1	0	1	0	0	2	0	NA	NA	NA
19-22	0	0	1	1	0	1	1	1	0	1	1	1	1	1	0	0	1	1	0	0	0	2	0	NA	NA	NA
19-23	1	1	0	1	0	1	1	1	1	0	2	0	1	1	0	0	2	0	0	0	2	0	0	NA	NA	NA
