# Supplementary material for: Genome-Wide Scan and Test of Candidate Genes in the Snail Biomphalaria glabrata Reveal New Locus Influencing Resistance to Schistosoma mansoni
Source: PLoS Negl Trop Dis. 2015 Sep 15;9(9):e0004077. doi: 10.1371/journal.pntd.0004077 (PMC4570800; doi:10.1371/journal.pntd.0004077)
Supplement: S4 Table — (XLS) [file pntd.0004077.s004.xls]

## Sheet: By sample
	S4 Table. Linkage disequilibrium among alleles in 439 outbred snails
	sod1_A	sod1_B	sod1_C	sod1_D	RADres1_E	RADres1_F	RADres2_G	RADres2_H	RADres2_I	bmplys_J	bmplys_K	aif_L	aif_M	aif_N	aif_O	infPhox_P	infPhox_Q	infPhox_R	infPhox_S	prx1_T	prx1_U	prx1_V	grc_W	grc_X	grc_Y
sod1_A		0.370612	0.219414	0.00943175	0.003305	0.003305	-0.000180505	0.00829373	0.000792929	0.3143	0.3143	-0.00182289	-0.00226673	-0.00125393	-0.00213515	0.0104074	0.00785273	-0.00127034	-0.00225508	-0.00225811	-0.00210663	-0.00174588	0.0251784	0.00378786	0.00598658
sod1_B	4.37748e-46		0.127657	0.0138825	-0.00226209	-0.00226209	-0.00227956	0.00436289	0.00589298	0.821823	0.821823	-0.000447569	-0.00174285	0.00325124	-0.000969422	0.00945672	0.00575508	0.000524812	-0.00202972	-0.000489365	0.000574255	-0.00124584	0.00974054	0.007903	-0.00337881
sod1_C	1.52311e-25	6.94922e-15		0.00310084	0.00581515	0.00581515	0.00153226	-0.00207591	0.00246622	0.141225	0.141225	-0.0022698	-0.00166403	-0.000773129	-0.00228301	-0.000824508	-0.00119538	-0.00159781	0.00547957	-0.00209618	-0.00177896	-0.00164363	0.010475	-0.00298849	0.00747833
sod1_D	0.0234586	0.00770879	0.125015		-0.00199182	-0.00199182	-0.00145835	-9.41279e-05	0.0066096	-0.000161916	-0.000161916	0.000561314	-0.00215515	-0.00187558	0.00252403	0.00335266	-0.000656178	-0.00213521	0.0304633	0.00408769	0.00174212	7.83306e-06	0.0175408	0.0148389	-0.00326724
RADres1_E	0.11807	0.914862	0.0597813	0.719315		1	0.501745	0.334794	0.0956165	-0.000376432	-0.000376432	0.000805889	-0.00213087	-0.00184913	0.00284011	0.000987552	-0.00136557	-0.00118975	-0.000204916	-0.00121655	-0.00226664	0.00444075	-0.00135067	-0.00276567	-0.00313121
RADres1_F	0.11807	0.914862	0.0597813	0.719315	0		0.501745	0.334794	0.0956165	-0.000376432	-0.000376432	0.000805889	-0.00213087	-0.00184913	0.00284011	0.000987552	-0.00136557	-0.00118975	-0.000204916	-0.00121655	-0.00226664	0.00444075	-0.00135067	-0.00276567	-0.00313121
RADres2_G	0.337755	0.950725	0.196653	0.547615	2.54728e-68	2.54728e-68		0.497122	0.323903	0.00170925	0.00170925	0.00481572	0.00107003	-0.00186629	0.00945008	0.00342929	0.000327886	-0.00133162	-0.000154306	-0.00228069	-0.00155669	0.00528559	-0.00280848	-0.00238454	-0.00359554
RADres2_H	0.0313621	0.088235	0.760999	0.328037	8.2266e-41	8.2266e-41	1.9247e-67		0.0298501	-0.000709105	-0.000709105	-0.001908	-0.00202454	0.00190717	0.00814937	0.0199544	0.0156998	-0.00159443	-0.000730295	-0.00228532	-0.0019749	-0.000116042	-0.00325352	-0.00157953	-0.00294143
RADres2_I	0.246336	0.0585632	0.149676	0.0485054	2.10859e-11	2.10859e-11	2.90557e-39	0.000162134		0.0169582	0.0169582	0.00663364	0.00151356	-0.000119555	-0.00126281	0.00232251	0.00484674	-0.00213413	-0.00194994	-0.00225409	-0.00199791	0.00217876	-0.00330413	-0.00361948	-0.00314579
bmplys_J	4.08305e-35	2.95904e-153	2.9818e-15	0.334251	0.357676	0.357676	0.194118	0.398711	0.00499363		1	0.00565742	-0.00129094	0.00121008	0.000264023	0.0053993	0.00453119	0.00224694	0.00857159	3.32056e-05	0.0013465	-0.00136689	-0.000270355	-0.00301242	-0.00258942
bmplys_K	4.08305e-35	2.95904e-153	2.9818e-15	0.334251	0.357676	0.357676	0.194118	0.398711	0.00499363	0		0.00565742	-0.00129094	0.00121008	0.000264023	0.0053993	0.00453119	0.00224694	0.00857159	3.32056e-05	0.0013465	-0.00136689	-0.000270355	-0.00301242	-0.00258942
aif_L	0.652511	0.370378	0.92842	0.264933	0.245343	0.245343	0.078059	0.683994	0.0482014	0.0700817	0.0700817		0.493455	0.213367	0.0795789	0.00327981	0.0064244	0.00118274	0.00373037	-0.00179153	-0.00226289	0.000250008	-0.000321329	-0.00308723	0.00413676
aif_M	0.92274	0.625928	0.602013	0.80968	0.793414	0.793414	0.226131	0.734636	0.197754	0.489213	0.489213	9.45179e-67		0.0131689	0.01084	-0.00174772	-0.00115415	-0.00126239	-0.000947632	-0.000383118	-0.000684127	-0.00217639	-0.00200586	-0.00362193	-0.00152366
aif_N	0.501995	0.119856	0.416428	0.671551	0.661825	0.661825	0.668094	0.17601	0.330859	0.223013	0.223013	8.33412e-25	0.00919718		0.0103394	-0.00101282	0.00224723	0.00237742	-0.000829847	-0.000726819	-0.00152282	-0.00108705	0.00267988	-0.001953	0.0135465
aif_O	0.796178	0.448371	0.961623	0.147217	0.134551	0.134551	0.0233497	0.0325461	0.503836	0.293432	0.293432	1.06923e-09	0.0164399	0.0186464		0.00315655	0.000491384	-0.00180413	0.000445697	0.00498907	0.00785488	-0.000280677	-0.000675406	-0.00360863	0.000508345
infPhox_P	0.0183297	0.0233104	0.424448	0.116511	0.231928	0.231928	0.114051	0.00174898	0.15599	0.0746986	0.0746986	0.118903	0.627476	0.455941	0.123076		0.671411	0.136043	0.0176786	0.010794	0.0106377	-0.00228341	-0.000571329	-0.0019891	-0.00326625
infPhox_Q	0.0351274	0.0607397	0.490129	0.398983	0.526033	0.526033	0.28547	0.00492964	0.0774098	0.0927794	0.0927794	0.0509165	0.482052	0.159418	0.270886	6.90236e-108		0.0269558	0.00763587	-0.00138752	-0.00127887	-0.00226256	0.000108329	0.00146113	-0.00357367
infPhox_R	0.505407	0.268019	0.583364	0.796217	0.489013	0.489013	0.518513	0.582445	0.795518	0.16775	0.16775	0.218486	0.50375	0.153543	0.646047	8.16955e-16	0.000324142		-0.00203189	0.0136567	0.00938199	0.000573361	-0.0027894	-0.00360193	-0.00226199
infPhox_S	0.904216	0.737159	0.0653496	0.00014003	0.340572	0.340572	0.334768	0.409911	0.701036	0.0346474	0.0346474	0.104923	0.444644	0.425295	0.274865	0.00303972	0.0371489	0.738221		0.00366	0.00932016	0.00567264	0.000750525	0.0046608	-0.00313366
prx1_T	0.908671	0.375872	0.77236	0.095112	0.494364	0.494364	0.954002	0.971105	0.902806	0.31469	0.31469	0.641787	0.362123	0.409389	0.0745037	0.0166306	0.530998	0.00815119	0.106982		0.88589	0.0277378	-0.0031684	-0.00340355	-0.00208412
prx1_U	0.77847	0.263849	0.637604	0.184772	0.922584	0.922584	0.57236	0.711763	0.722091	0.21464	0.21464	0.916177	0.403054	0.5636	0.0351081	0.0172972	0.507197	0.0237569	0.024133	2.60579e-208		0.0264707	-0.00224203	-0.00359669	-0.00144603
prx1_V	0.626889	0.500326	0.59614	0.317036	0.0863881	0.0863881	0.0688177	0.330467	0.16261	0.503417	0.503417	0.292766	0.825246	0.469362	0.349515	0.963078	0.915635	0.263923	0.0620818	0.000268766	0.000364117		-0.00162323	-0.00285824	-0.00319832
grc_W	0.0046215	0.0546389	0.0483588	0.0153854	0.42937	0.42937	0.63621	0.750042	0.767255	0.335833	0.335833	0.340679	0.505043	0.187686	0.368009	0.359674	0.311045	0.632285	0.272676	0.723811	0.537925	0.458502		0.325309	0.256557
grc_X	0.153016	0.0744389	0.676334	0.0237176	0.627479	0.627479	0.559698	0.453629	0.97456	0.640104	0.640104	0.70126	0.985184	0.498157	0.949592	0.502842	0.236853	0.939111	0.130761	0.806023	0.932026	0.646718	1.31805e-25		0.168551
grc_Y	0.103507	0.795618	0.0800238	0.754576	0.713217	0.713217	0.930576	0.66525	0.717316	0.567047	0.567047	0.143649	0.447516	0.0292306	0.286399	0.754244	0.907182	0.540881	0.713901	0.515539	0.43923	0.732693	9.66787e-20	5.98648e-13
			Adjusted R-squared values above diagonal, uncorrected p-values (before Bonferroni correction) below diagonal
	0	1	Magnitude of R-squared
	***	*	Signif. codes (After Bonferroni correction for 300 tests): ‘***’ 0.001 ‘*’ 0.05
