# Supplementary material for: Genome-Wide Scan and Test of Candidate Genes in the Snail Biomphalaria glabrata Reveal New Locus Influencing Resistance to Schistosoma mansoni
Source: PLoS Negl Trop Dis. 2015 Sep 15;9(9):e0004077. doi: 10.1371/journal.pntd.0004077 (PMC4570800; doi:10.1371/journal.pntd.0004077)
Supplement: S6 Table — (XLS) [file pntd.0004077.s006.xls]

## Sheet: By sample
	S6 Table. Results from two-allele tests. Each value pertains to the allele for that column, when paired in a multiple regression model with the allele for that row
	sod1_A	sod1_B	sod1_C	sod1_D	RADres1_E	RADres1_F	RADres2_G	RADres2_H	RADres2_I	bmplys_J	bmplys_K	grc_W	grc_Y	grc_X	prx1_T	prx1_U	prx1_V	infPhox_P	infPhox_Q	infPhox_R	infPhox_S	aif_M	aif_O	aif_N	aif_L
	β, additive
sod1_A		-0.739003	0.838249	-0.479893	-0.534244	0.534244	-0.517245	0.478193	0.346712	0.565659	-0.565659	0.116442	0.0302077	-0.155546	-0.00403232	-0.0324088	0.300622	0.174535	-0.156808	-0.181818	0.239181	-0.158577	0.0593595	-0.0357646	0.110448
sod1_B	0.031137		0.0889066	-0.96365	-0.582253	0.582253	-0.555977	0.475761	0.426545	-0.0436961	0.0436961	0.146908	0.050522	-0.211746	-0.0318615	-0.0012352	0.270778	0.205274	-0.179422	-0.233505	0.315923	-0.177248	0.104022	0.0213471	0.0932466
sod1_C	0.790601	-0.730829		-0.561219	-0.601031	0.601031	-0.560051	0.536328	0.338779	0.578511	-0.578511	-0.00455853	0.128024	-0.110262	-0.00551277	-0.0308555	0.30324	0.10452	-0.0909883	-0.165926	0.371628	-0.165362	0.0488255	-0.0378968	0.117717
sod1_D	0.418371	-0.797352	0.351404		-0.561996	0.561996	-0.536206	0.515765	0.329532	0.623775	-0.623775	0.0179139	0.0731762	-0.0883255	0.0129607	-0.0491943	0.299269	0.102892	-0.0945559	-0.151176	0.403883	-0.15614	0.0229222	-0.060814	0.125887
RADres1_E	0.406057	-0.77736	0.439495	-0.685103		NA	-0.236068	0.189662	0.0601753	0.671826	-0.671826	0.0758844	0.0585526	-0.139003	-0.0187376	-0.0369923	0.469213	0.153888	-0.124225	-0.189576	0.144134	-0.166183	-0.0323329	-0.0748562	0.15006
RADres1_F	0.406057	-0.77736	0.439495	-0.685103	NA		-0.236068	0.189662	0.0601753	0.671826	-0.671826	0.0758844	0.0585526	-0.139003	-0.0187376	-0.0369923	0.469213	0.153888	-0.124225	-0.189576	0.144134	-0.166183	-0.0323329	-0.0748562	0.15006
RADres2_G	0.421038	-0.77703	0.412492	-0.695231	-0.398274	0.398274		0.163853	-0.163853	0.680589	-0.680589	0.0650759	0.0732253	-0.141131	-0.00229167	-0.0525565	0.461049	0.160927	-0.134116	-0.184268	0.151813	-0.190294	-0.0622466	-0.0416339	0.160026
RADres2_H	0.400609	-0.737881	0.378043	-0.576776	-0.469462	0.469462	-0.432163		0.432163	0.617409	-0.617409	0.0601108	0.0832433	-0.145574	-0.000399243	-0.0459059	0.386043	0.188923	-0.171124	-0.172263	0.178535	-0.163394	-0.0375254	-0.0172612	0.126541
RADres2_I	0.447585	-0.792712	0.384304	-0.707585	-0.543723	0.543723	-0.596016	0.596016		0.678247	-0.678247	0.053338	0.0647994	-0.119267	-0.0022435	-0.0414878	0.36518	0.102156	-0.0834127	-0.152251	0.229684	-0.16864	0.0341968	-0.0695961	0.136095
bmplys_J	0.103199	-0.778751	0.146374	-0.799044	-0.6104	0.6104	-0.611853	0.492162	0.498545		NA	0.0961882	0.0316674	-0.138746	-0.0965581	0.0553985	0.334518	0.16021	-0.223651	-0.0239787	0.735277	-0.0583393	0.20511	-0.0483253	0.0168863
bmplys_K	0.103199	-0.778751	0.146374	-0.799044	-0.6104	0.6104	-0.611853	0.492162	0.498545	NA		0.0961882	0.0316674	-0.138746	-0.0965581	0.0553985	0.334518	0.16021	-0.223651	-0.0239787	0.735277	-0.0583393	0.20511	-0.0483253	0.0168863
grc_W	0.363016	-0.813777	0.510436	-0.933853	-0.5401	0.5401	-0.534603	0.599442	0.252332	0.661982	-0.661982		0.131792	-0.131792	-0.123561	-0.0079991	1.01134	0.241667	-0.200322	-0.109985	-0.508474	-0.254233	0.45861	-0.0184005	0.0997174
grc_Y	0.341181	-0.791985	0.524655	-0.947465	-0.535199	0.535199	-0.533095	0.60065	0.249071	0.654935	-0.654935	0.111255		-0.111255	-0.120133	-0.012753	1.02025	0.236192	-0.196399	-0.102519	-0.514722	-0.259304	0.473472	-0.0373141	0.107541
grc_X	0.35626	-0.814719	0.507574	-0.903408	-0.541096	0.541096	-0.538433	0.607584	0.250755	0.659478	-0.659478	-0.0205368	0.0205368		-0.12077	-0.0102865	1.00863	0.242402	-0.205653	-0.106026	-0.481754	-0.256281	0.464386	-0.0314284	0.104331
prx1_T	0.432182	-0.760361	0.364214	-0.637526	-0.557142	0.557142	-0.528504	0.524443	0.300487	0.629012	-0.629012	0.0529174	0.0633608	-0.117761		-0.332671	0.332671	0.117255	-0.101981	-0.148645	0.246447	-0.153813	0.0468646	-0.0553801	0.117022
prx1_U	0.431731	-0.758893	0.363342	-0.644576	-0.556442	0.556442	-0.530195	0.525661	0.301583	0.627434	-0.627434	0.0499433	0.069101	-0.119377	-0.31345		0.31345	0.121975	-0.103357	-0.15645	0.229648	-0.155519	0.0548079	-0.0569261	0.117203
prx1_V	0.430381	-0.756356	0.361502	-0.617307	-0.571831	0.571831	-0.545119	0.533789	0.313634	0.620034	-0.620034	0.0339857	0.0782762	-0.10984	0.0192204	-0.0192204		0.115852	-0.102809	-0.135056	0.203322	-0.152308	0.056919	-0.0497329	0.112261
infPhox_P	0.451356	-0.781404	0.360173	-0.610335	-0.566429	0.566429	-0.542469	0.560775	0.290873	0.637966	-0.637966	0.0627159	0.0635916	-0.128102	0.0115882	-0.0509251	0.322725		-0.000876654	-0.0764747	0.319172	-0.15663	0.0310746	-0.0611941	0.1252
infPhox_Q	0.446215	-0.773629	0.361245	-0.623415	-0.560628	0.560628	-0.535849	0.55213	0.291255	0.641444	-0.641444	0.0607173	0.0698928	-0.131974	0.00163199	-0.0407095	0.324622	0.115183		-0.18202	0.20796	-0.157235	0.0375015	-0.0644747	0.125767
infPhox_R	0.435779	-0.766771	0.367137	-0.637451	-0.560503	0.560503	-0.532382	0.527846	0.302051	0.624657	-0.624657	0.0517628	0.0664137	-0.119165	0.00833343	-0.0462975	0.31247	0.100767	-0.119471		0.239692	-0.151199	0.0435973	-0.0483458	0.113525
infPhox_S	0.432022	-0.761004	0.373243	-0.694873	-0.555	0.555	-0.526815	0.522367	0.299088	0.643351	-0.643351	0.0427239	0.0656411	-0.108868	-0.00548515	-0.0320574	0.310796	0.127228	-0.0964525	-0.144837		-0.151575	0.0527906	-0.0522741	0.113717
aif_M	0.433835	-0.763346	0.369903	-0.640707	-0.559968	0.559968	-0.541507	0.529117	0.315728	0.621692	-0.621692	0.0411154	0.0812002	-0.120372	0.00525609	-0.0437834	0.319163	0.119781	-0.107814	-0.13789	0.222938		0.0149666	-0.0816752	0.0544746
aif_O	0.432593	-0.761303	0.364219	-0.631385	-0.557766	0.557766	-0.532301	0.526937	0.299654	0.630112	-0.630112	0.0379974	0.0859713	-0.120745	0.000987492	-0.0406518	0.326724	0.114655	-0.100818	-0.14563	0.250685	-0.152634		-0.0521664	0.134372
aif_N	0.431432	-0.760107	0.362967	-0.637043	-0.557837	0.557837	-0.527899	0.523446	0.303923	0.621863	-0.621863	0.0492926	0.0720174	-0.120259	0.000479719	-0.0389217	0.319507	0.117474	-0.105332	-0.142056	0.238668	-0.160944	0.0387233		0.129028
aif_L	0.430263	-0.754276	0.364377	-0.659914	-0.568171	0.568171	-0.54691	0.529156	0.322852	0.622019	-0.622019	0.043887	0.0802791	-0.122399	0.00194712	-0.0386085	0.305044	0.127158	-0.117015	-0.131834	0.20222	-0.107376	0.132632	0.04202
	-1	0	1	Magnitude and sign of β
	Uncorrected p-values, additive
sod1_A		0.000157367	2.79237e-05	0.369908	0.00045622	0.00045622	0.00111302	0.0109678	0.108273	0.00196687	0.00196687	0.534309	0.883118	0.431115	0.977912	0.824195	0.471952	0.26139	0.345316	0.534568	0.69958	0.313298	0.835703	0.86564	0.395317
sod1_B	0.858472		0.617457	0.074353	0.000182255	0.000182255	0.000600522	0.0123337	0.0551927	0.901103	0.901103	0.440243	0.810753	0.298527	0.829918	0.99336	0.523063	0.193394	0.287212	0.430078	0.615938	0.268809	0.720814	0.921134	0.481745
sod1_C	3.61025e-06	1.69999e-05		0.292074	8.9121e-05	8.9121e-05	0.000429369	0.00406467	0.11544	0.000454467	0.000454467	0.980436	0.535564	0.576003	0.969479	0.830695	0.463192	0.495921	0.579391	0.566685	0.547133	0.293994	0.864001	0.85705	0.364523
sod1_D	0.0032195	9.1382e-07	0.0344735		0.000203613	0.000203613	0.000670825	0.00560346	0.125356	6.09638e-05	6.09638e-05	0.922673	0.717823	0.652646	0.928328	0.733003	0.467301	0.501459	0.563443	0.599863	0.522618	0.317675	0.935697	0.771779	0.329758
RADres1_E	0.00461463	1.80707e-06	0.00956134	0.202944		NA	0.283367	0.403483	0.790651	2.10503e-05	2.10503e-05	0.682998	0.775643	0.482697	0.897811	0.800376	0.266146	0.322079	0.454406	0.517954	0.81787	0.295205	0.91147	0.725531	0.254438
RADres1_F	0.00461463	1.80707e-06	0.00956134	0.202944	NA		0.283367	0.403483	0.790651	2.10503e-05	2.10503e-05	0.682998	0.775643	0.482697	0.897811	0.800376	0.266146	0.322079	0.454406	0.517954	0.81787	0.295205	0.91147	0.725531	0.254438
RADres2_G	0.00323057	1.78921e-06	0.0143032	0.194664	0.0585977	0.0585977		0.527924	0.527924	1.7148e-05	1.7148e-05	0.725505	0.720951	0.476401	0.987423	0.718582	0.269466	0.30105	0.419639	0.52911	0.80833	0.231211	0.830825	0.84401	0.223915
RADres2_H	0.0049777	4.88961e-06	0.0235832	0.27954	0.0103797	0.0103797	0.0484322		0.0484322	7.11927e-05	7.11927e-05	0.74501	0.684012	0.462908	0.997801	0.751951	0.352462	0.227008	0.305924	0.553813	0.773082	0.299251	0.896811	0.934854	0.330778
RADres2_I	0.00164266	1.0694e-06	0.0211199	0.185366	0.00059413	0.00059413	0.00174149	0.00174149		1.84509e-05	1.84509e-05	0.770764	0.749537	0.540896	0.98755	0.773426	0.376457	0.50492	0.611277	0.598013	0.708798	0.282558	0.904238	0.74008	0.294769
bmplys_J	0.553241	0.0369641	0.436728	0.244366	0.000181818	0.000181818	0.000370241	0.0128542	0.0350505		NA	0.61683	0.881201	0.500212	0.525626	0.716176	0.440199	0.32514	0.200386	0.938725	0.268456	0.726312	0.496263	0.825358	0.902112
bmplys_K	0.553241	0.0369641	0.436728	0.244366	0.000181818	0.000181818	0.000370241	0.0128542	0.0350505	NA		0.61683	0.881201	0.500212	0.525626	0.716176	0.440199	0.32514	0.200386	0.938725	0.268456	0.726312	0.496263	0.825358	0.902112
grc_W	0.042597	9.45911e-05	0.0135236	0.24167	0.00588575	0.00588575	0.0086894	0.0155075	0.35756	0.000735499	0.000735499		0.577632	0.577632	0.499516	0.96536	0.0475056	0.234264	0.354144	0.772328	0.539057	0.194026	0.211522	0.947667	0.541904
grc_Y	0.0537168	0.000121002	0.0111682	0.231701	0.0062742	0.0062742	0.00884011	0.0153034	0.363801	0.000819178	0.000819178	0.602497		0.602497	0.511552	0.94483	0.0455044	0.243744	0.362485	0.787685	0.533451	0.185328	0.198038	0.894798	0.511493
grc_X	0.0441125	8.37671e-05	0.013389	0.256981	0.0058001	0.0058001	0.00830953	0.0143785	0.36071	0.000747304	0.000747304	0.926314	0.926314		0.508951	0.955412	0.0480781	0.231611	0.34102	0.780284	0.561331	0.190341	0.206085	0.910597	0.522801
prx1_T	0.00222506	2.18529e-06	0.0279808	0.230609	0.0002241	0.0002241	0.000771352	0.00477433	0.158623	4.77539e-05	4.77539e-05	0.772285	0.754992	0.546351		0.42607	0.42607	0.444857	0.532196	0.608387	0.688837	0.324794	0.869147	0.791227	0.36387
prx1_U	0.00224942	2.30049e-06	0.0283899	0.225103	0.000226323	0.000226323	0.000747792	0.00470325	0.157232	5.03201e-05	5.03201e-05	0.784691	0.733122	0.539924	0.452898		0.452898	0.426796	0.526653	0.588985	0.709854	0.319512	0.847437	0.785524	0.363115
prx1_V	0.00233874	2.44447e-06	0.0293098	0.244957	0.000166257	0.000166257	0.000572409	0.00420667	0.142399	5.90358e-05	5.90358e-05	0.853653	0.701264	0.575356	0.89524	0.89524		0.447784	0.529033	0.639468	0.741782	0.329051	0.841048	0.812051	0.384346
infPhox_P	0.0015598	1.3304e-06	0.0299015	0.251062	0.000184613	0.000184613	0.000599589	0.00296293	0.173658	3.99597e-05	3.99597e-05	0.732503	0.754285	0.511109	0.936075	0.724963	0.432387		0.997551	0.805046	0.60697	0.316009	0.912947	0.7701	0.333119
infPhox_Q	0.00171273	1.5712e-06	0.0294046	0.240283	0.000207682	0.000207682	0.000677256	0.00335467	0.173476	3.62727e-05	3.62727e-05	0.74047	0.730768	0.498812	0.990931	0.777168	0.429662	0.665912		0.533151	0.735961	0.31434	0.89487	0.75846	0.331647
infPhox_R	0.00208336	1.90429e-06	0.0268674	0.229566	0.000208292	0.000208292	0.000716041	0.00452365	0.156726	5.42091e-05	5.42091e-05	0.777052	0.742987	0.540844	0.954057	0.748865	0.448173	0.539114	0.47062		0.696141	0.332809	0.877849	0.81758	0.379087
infPhox_S	0.00223711	2.15259e-06	0.0249903	0.199306	0.000238084	0.000238084	0.00081212	0.00496718	0.160648	3.65859e-05	3.65859e-05	0.815425	0.745846	0.577437	0.969606	0.824581	0.451769	0.409504	0.556459	0.614941		0.3318	0.85245	0.802694	0.378888
aif_M	0.00217122	1.97479e-06	0.0258317	0.227492	0.000212255	0.000212255	0.000608425	0.00452587	0.140208	5.66887e-05	5.66887e-05	0.822568	0.689891	0.537881	0.970858	0.761303	0.438804	0.433064	0.509824	0.632324	0.716686		0.958167	0.697909	0.76288
aif_O	0.0022077	2.14165e-06	0.0279664	0.234816	0.000227877	0.000227877	0.000765384	0.00479541	0.159963	4.71862e-05	4.71862e-05	0.836225	0.67288	0.536387	0.99453	0.7785	0.427569	0.453295	0.5373	0.613009	0.683276	0.331095		0.804138	0.318888
aif_N	0.00227454	2.29619e-06	0.0286247	0.229865	0.000219822	0.000219822	0.000784289	0.00494448	0.154452	5.773e-05	5.773e-05	0.787945	0.724388	0.537376	0.997334	0.786625	0.437662	0.4414	0.51968	0.622371	0.6975	0.305768	0.892017		0.375843
aif_L	0.0023482	2.58787e-06	0.0279865	0.214353	0.000177812	0.000177812	0.000550834	0.00446815	0.132601	6.02743e-05	6.02743e-05	0.810533	0.69315	0.530355	0.989184	0.788374	0.459539	0.406284	0.475985	0.64747	0.742626	0.623391	0.654709	0.85888
	***	**	*	Signif. codes (After Bonferroni correction for 25 tests): ‘***’ 0.001 ‘**’ 0.01 ‘*’ 0.05
	β, dominance
sod1_A		-0.778972	0.784005	-0.558471	-1.07236	0.556489	-0.564043	0.562661	0.266951	0.646457	-0.746992	0.148828	0.120885	-0.202295	-0.0185	-0.0617953	0.428277	0.221938	-0.172038	-0.0871701	0.227233	-0.157069	0.120417	-0.0576771	0.287887
sod1_B	0.225971		0.274027	-0.924574	-1.11514	0.579742	-0.628102	0.526312	0.342404	0.439477	-0.337996	0.280461	0.0324951	-0.251603	-0.0146301	0.00320752	0.416282	0.268931	-0.169422	-0.174858	0.332757	-0.181014	0.172871	-0.00652231	0.199513
sod1_C	0.826125	-0.778239		-0.562471	-1.13593	0.602293	-0.591755	0.575626	0.293819	0.6513	-0.7336	0.0645998	0.191274	-0.139011	0.0635794	-0.00598887	0.425402	0.132674	-0.11417	-0.0793659	0.389722	-0.180146	0.112362	-0.0639517	0.220959
sod1_D	0.500305	-0.897572	0.476282		-1.0997	0.573567	-0.584515	0.578283	0.288378	0.771501	-0.835539	0.0722544	0.169817	-0.120255	0.0471072	-0.0465901	0.418044	0.153952	-0.110078	-0.0949482	0.403883	-0.169343	0.0918076	-0.0873291	0.284077
RADres1_E	0.495525	-0.860892	0.526347	-0.659205		0.398749	0.375501	0.41726	0.149372	0.847761	-0.857457	0.0769193	0.1625	-0.177666	-0.0428166	-0.0861257	0.516162	0.250139	-0.120377	-0.136038	0.159077	-0.150438	0.0249476	-0.102799	0.348737
RADres1_F	0.502774	-0.859439	0.533044	-0.673918	-0.890648		-0.368934	0.366322	0.0349518	0.871574	-0.85015	0.143214	0.133876	-0.185895	-0.00242496	-0.0337452	0.588043	0.214664	-0.140474	-0.103364	0.187761	-0.187721	0.0918748	-0.0916288	0.267929
RADres2_G	0.505839	-0.858201	0.490545	-0.624001	-1.30537	0.522331		0.533711	0.150699	0.834754	-0.839784	0.0985475	0.146009	-0.162375	0.00960718	-0.0505581	0.463361	0.233232	-0.105484	-0.134139	0.180153	-0.163755	0.0502436	-0.0605365	0.31479
RADres2_H	0.487416	-0.816723	0.477898	-0.587791	-0.913478	0.386524	-0.317976		0.38389	0.799604	-0.792266	0.124196	0.174029	-0.217162	0.0164298	-0.0617977	0.526453	0.271633	-0.194216	-0.0819949	0.15379	-0.183726	0.0685647	-0.0312892	0.284737
RADres2_I	0.522617	-0.874797	0.508163	-0.702862	-1.06827	0.557306	-0.522607	0.648546		0.840531	-0.866609	0.118123	0.142737	-0.162813	0.0322525	-0.0365959	0.476967	0.146991	-0.108135	-0.102998	0.227923	-0.185904	0.102605	-0.0810502	0.287604
bmplys_J	0.270894	-0.719363	0.378319	-0.613455	-1.23858	0.561868	-0.710951	0.54134	0.299824		-0.70736	0.0919922	0.15097	-0.215713	-0.0648286	0.0643848	0.565094	0.219654	-0.227739	0.0736938	0.634511	-0.131313	0.21754	-0.125777	0.16185
bmplys_K	0.235093	-0.520968	0.317513	-0.976663	-1.28264	0.568722	-0.762101	0.509904	0.405535	0.463573		0.156949	0.0718937	-0.207188	-0.0139001	0.11813	0.439273	0.219524	-0.235512	0.0161479	0.603981	-0.0632255	0.246805	-0.0811826	0.0525062
grc_W	0.362398	-1.04826	0.829897	-0.917124	-1.20865	0.499557	-0.625432	0.636858	0.256021	0.503613	-1.04092		0.224969	-0.13901	-0.00850156	0.0626564	1.0129	0.416545	-0.289228	-0.0622423	-0.506917	-0.365645	0.638156	-0.253856	0.155012
grc_Y	0.333753	-1.00226	0.843571	-0.966323	-1.21967	0.48714	-0.629814	0.642064	0.246351	0.496946	-1.02363	0.202102		-0.129044	0.0186696	0.0484386	1.02436	0.443378	-0.274039	-0.0649979	-0.518972	-0.372569	0.671628	-0.302912	0.18326
grc_X	0.373179	-1.02825	0.829849	-0.899319	-1.2224	0.501069	-0.636018	0.656525	0.255577	0.528582	-1.03511	0.0582473	0.116288		0.0110537	0.0780742	1.00317	0.450736	-0.276477	-0.0612118	-0.472538	-0.371297	0.657313	-0.280946	0.17305
prx1_T	0.516622	-0.85073	0.492495	-0.63865	-1.0972	0.566394	-0.589841	0.586498	0.250058	0.819258	-0.816342	0.116891	0.154313	-0.162921		-0.0300264	0.450559	0.17594	-0.117525	-0.0946546	0.241493	-0.167767	0.120498	-0.0786411	0.266131
prx1_U	0.519524	-0.850494	0.489702	-0.640139	-1.10422	0.566347	-0.595412	0.590062	0.250333	0.813358	-0.824442	0.119368	0.149913	-0.171334	0.0144523		0.444252	0.179254	-0.115879	-0.0966134	0.236207	-0.170704	0.128157	-0.0747579	0.264865
prx1_V	0.51263	-0.847686	0.486708	-0.611576	-1.11143	0.594867	-0.601099	0.603409	0.267332	0.826651	-0.807153	0.110496	0.166119	-0.140571	0.0519332	0.0017169		0.162505	-0.112633	-0.0750635	0.186404	-0.161639	0.134009	-0.0622045	0.262136
infPhox_P	0.523332	-0.859967	0.486159	-0.623509	-1.10827	0.571227	-0.615873	0.603147	0.241627	0.82635	-0.822702	0.113403	0.169832	-0.183554	0.0334441	-0.040575	0.436407		-0.0938153	-0.0629957	0.262016	-0.165923	0.103559	-0.0772012	0.269854
infPhox_Q	0.536193	-0.860583	0.489484	-0.626905	-1.09458	0.572084	-0.58348	0.614558	0.244244	0.840089	-0.832056	0.135845	0.140683	-0.155363	0.0347579	-0.0310647	0.438686	0.121172		-0.123262	0.209271	-0.172847	0.118473	-0.0866874	0.278549
infPhox_R	0.515302	-0.857703	0.489195	-0.635704	-1.09984	0.567293	-0.604856	0.586065	0.252777	0.809855	-0.815336	0.116963	0.153447	-0.162321	0.0362155	-0.0394423	0.437704	0.159743	-0.129904		0.241937	-0.165328	0.116321	-0.0699505	0.263618
infPhox_S	0.514713	-0.853853	0.502155	-0.694873	-1.09008	0.564417	-0.583258	0.583884	0.247334	0.849522	-0.831004	0.110188	0.152454	-0.146472	0.0208716	-0.0253027	0.430768	0.182191	-0.10953	-0.0892789		-0.16594	0.126746	-0.0716044	0.262223
aif_M	0.51185	-0.853204	0.494864	-0.637106	-1.08715	0.572891	-0.586637	0.592468	0.268481	0.816777	-0.811728	0.104361	0.160592	-0.167113	0.0302857	-0.0454081	0.432503	0.169405	-0.12399	-0.0802816	0.233245		0.0975712	-0.0857641	0.220606
aif_O	0.515736	-0.854454	0.489406	-0.624154	-1.09128	0.564641	-0.582424	0.584081	0.245715	0.820656	-0.823952	0.0746834	0.177457	-0.169183	0.0313102	-0.0434067	0.451813	0.162602	-0.116152	-0.0874024	0.258082	-0.162603		-0.0648573	0.293619
aif_N	0.514296	-0.850053	0.489158	-0.640318	-1.09748	0.567871	-0.58731	0.585118	0.251313	0.8098	-0.812572	0.0965817	0.174764	-0.168666	0.0367927	-0.03297	0.438262	0.176009	-0.121404	-0.0852931	0.238629	-0.170686	0.110138		0.284145
aif_L	0.525123	-0.839616	0.475007	-0.667386	-1.13913	0.566887	-0.646845	0.593671	0.272461	0.812577	-0.811252	0.112471	0.169563	-0.171364	0.027455	-0.0228874	0.435298	0.185526	-0.134245	-0.0771536	0.211861	-0.0973248	0.193858	0.0483413
	-1	0	1	Magnitude and sign of β
	Uncorrected p-values, dominance
sod1_A		0.000239746	0.000484679	0.295966	0.00124483	0.0053257	0.12833	0.00821022	0.267691	0.0673197	0.000657248	0.568501	0.632608	0.426844	0.947276	0.757908	0.331367	0.527747	0.393775	0.774157	0.712866	0.429702	0.707635	0.825192	0.237001
sod1_B	0.334881		0.198177	0.0877432	0.000957875	0.00428811	0.0958472	0.0148414	0.16346	0.195051	0.497456	0.300153	0.900519	0.334988	0.958804	0.987412	0.352686	0.451472	0.406245	0.571492	0.595659	0.370101	0.596206	0.980386	0.419324
sod1_C	0.000619557	0.000170214		0.29166	0.000653546	0.00270954	0.110871	0.00685846	0.223617	0.0494625	0.000674276	0.806929	0.455346	0.588285	0.820032	0.976168	0.334956	0.70586	0.568966	0.793938	0.52845	0.365487	0.726457	0.806482	0.364873
sod1_D	0.0219266	8.77953e-06	0.0187736		0.000897749	0.003942	0.11332	0.00634197	0.232339	0.0159923	6.48546e-05	0.7825	0.500182	0.636133	0.865283	0.815261	0.340453	0.660284	0.581101	0.753452	0.522618	0.392254	0.77398	0.736743	0.241183
RADres1_E	0.0244825	2.10428e-05	0.0103804	0.220906		0.056936	0.461261	0.0607926	0.542321	0.00882718	5.3642e-05	0.769916	0.523654	0.48746	0.878498	0.669784	0.242185	0.483524	0.550947	0.658131	0.799761	0.452508	0.939154	0.696487	0.159735
RADres1_F	0.0220103	2.00802e-05	0.00936551	0.207488	0.0101267		0.330108	0.14135	0.890125	0.00657358	5.5251e-05	0.58359	0.596345	0.464417	0.993088	0.866458	0.186771	0.542527	0.485106	0.734415	0.76177	0.347126	0.775436	0.726346	0.272126
RADres2_G	0.020457	1.82225e-05	0.0155507	0.240402	0.00325911	0.0103411		0.0158192	0.548269	0.00893952	6.1495e-05	0.704834	0.561882	0.520564	0.972425	0.80009	0.291314	0.508977	0.597482	0.659674	0.770907	0.408651	0.876719	0.815949	0.198675
RADres2_H	0.0263401	4.85675e-05	0.0191005	0.270951	0.0079616	0.0982637	0.411596		0.117892	0.0122834	0.000156219	0.635119	0.492782	0.396053	0.953131	0.758326	0.233843	0.443682	0.339111	0.787695	0.804354	0.357174	0.831692	0.904893	0.243481
RADres2_I	0.0165651	1.34065e-05	0.0123682	0.188867	0.00132819	0.00765355	0.175202	0.00269017		0.00842982	4.2744e-05	0.648837	0.570347	0.518661	0.907466	0.854136	0.277799	0.674831	0.587794	0.733484	0.710785	0.349308	0.748345	0.754992	0.236557
bmplys_J	0.286287	0.00112861	0.0862625	0.366291	0.000606643	0.00697663	0.08079	0.0141488	0.241054		0.00136506	0.72875	0.55869	0.407409	0.823249	0.757162	0.214665	0.550422	0.2763	0.81587	0.336795	0.52668	0.508749	0.641501	0.521541
bmplys_K	0.330173	0.292759	0.151144	0.149387	0.000429948	0.0069671	0.0631555	0.0222645	0.119717	0.168942		0.56608	0.786925	0.43687	0.961921	0.576077	0.338165	0.556577	0.265781	0.959923	0.354076	0.763452	0.457568	0.766312	0.837807
grc_W	0.19447	6.65733e-05	0.00157952	0.250169	0.00635321	0.0489395	0.201779	0.0191024	0.401231	0.185571	9.05523e-05		0.4049	0.61494	0.980608	0.806744	0.0470266	0.401238	0.260862	0.874915	0.539939	0.155604	0.13949	0.530112	0.62063
grc_Y	0.232366	0.000119307	0.00132966	0.22315	0.00586358	0.0546088	0.198221	0.0182869	0.419892	0.191398	0.000116827	0.468741		0.62349	0.957696	0.850187	0.0447886	0.372976	0.286139	0.869479	0.53018	0.148022	0.118781	0.453694	0.560943
grc_X	0.182916	7.85555e-05	0.00156001	0.259452	0.00576974	0.0483178	0.193829	0.0163063	0.402221	0.166851	9.57474e-05	0.837635	0.65692		0.974858	0.762014	0.0494114	0.36578	0.281618	0.877014	0.569411	0.149366	0.126004	0.4846	0.581357
prx1_T	0.0178939	2.01901e-05	0.0149923	0.229167	0.000923791	0.00435435	0.109856	0.00556079	0.295467	0.0101853	8.76239e-05	0.651901	0.54106	0.518946		0.886473	0.305499	0.614493	0.555344	0.754857	0.694536	0.395898	0.705721	0.762915	0.270996
prx1_U	0.0172021	2.03979e-05	0.015584	0.228072	0.000861514	0.00433014	0.106781	0.00534546	0.294957	0.0103929	7.83926e-05	0.645277	0.550949	0.499526	0.960681		0.318198	0.608456	0.560655	0.749993	0.701907	0.388847	0.690209	0.773136	0.273817
prx1_V	0.0186357	2.17571e-05	0.0161809	0.249396	0.000783835	0.00298826	0.103371	0.00448916	0.264892	0.00943096	0.000107802	0.672051	0.511468	0.580118	0.85216	0.993228		0.641949	0.572093	0.803981	0.763114	0.414053	0.674887	0.810791	0.278785
infPhox_P	0.0164166	1.71844e-05	0.0163153	0.240349	0.000824532	0.00405506	0.0969713	0.00460176	0.313529	0.00941718	7.96062e-05	0.662007	0.50022	0.468718	0.904018	0.838698	0.319484		0.655835	0.838032	0.66999	0.401271	0.746772	0.76601	0.264676
infPhox_Q	0.0144622	1.69947e-05	0.0154996	0.237493	0.00092421	0.00400933	0.113737	0.00407007	0.307335	0.00841949	6.88722e-05	0.601638	0.576138	0.538416	0.900295	0.875892	0.316871	0.742637		0.687132	0.734466	0.38239	0.710415	0.738936	0.250902
infPhox_R	0.0179212	1.79825e-05	0.0155405	0.230775	0.000882925	0.00427452	0.102334	0.00559635	0.290626	0.0107728	9.29975e-05	0.651651	0.54089	0.519409	0.896463	0.843429	0.318402	0.653866	0.519851		0.693397	0.403224	0.715501	0.787875	0.275976
infPhox_S	0.0180631	1.89666e-05	0.0134666	0.199306	0.000974289	0.00448545	0.114396	0.00584082	0.30095	0.00818319	7.0146e-05	0.671029	0.543737	0.563121	0.940094	0.899319	0.327812	0.602391	0.584325	0.767451		0.401214	0.691548	0.7826	0.278674
aif_M	0.0187912	1.93059e-05	0.0145065	0.230018	0.00100549	0.00396673	0.111785	0.00516499	0.263536	0.0101164	9.9291e-05	0.688283	0.523838	0.5088	0.913039	0.819904	0.32405	0.627769	0.534206	0.790602	0.704116		0.76062	0.741336	0.399342
aif_O	0.0178321	1.87972e-05	0.0154944	0.240304	0.000994429	0.00446671	0.117554	0.00583517	0.304567	0.00982471	7.78976e-05	0.775235	0.482451	0.503834	0.910092	0.828542	0.302903	0.643172	0.559706	0.772293	0.674501	0.412205		0.803799	0.233595
aif_N	0.0181818	2.09898e-05	0.0155505	0.227669	0.000899138	0.00424193	0.111309	0.00575927	0.293175	0.0107507	9.64262e-05	0.711453	0.489322	0.503863	0.894928	0.868287	0.317707	0.614175	0.543168	0.778045	0.697518	0.388307	0.731593		0.281662
aif_L	0.0160837	2.67194e-05	0.0192375	0.209273	0.0006322	0.00434655	0.0824618	0.00510436	0.256773	0.0104883	0.000106691	0.664482	0.502194	0.497547	0.92118	0.908561	0.321034	0.595671	0.502053	0.798711	0.730343	0.649414	0.551816	0.864687
	***	**	*	Signif. codes (After Bonferroni correction for 25 tests): ‘***’ 0.001 ‘**’ 0.01 ‘*’ 0.05
